# Supplementary material for: 2,3-Bis{[2,3-dimethyl-6-(phenyl­vin­yl)phen­yl]imino}­butane
Source: Acta Crystallogr Sect E Struct Rep Online. 2014 Jan 11;70(Pt 2):o130. doi: 10.1107/S1600536814000440 (PMC3998296; doi:10.1107/S1600536814000440)
Supplement: Supplementary file 1 [file e-70-0o130-sup1.cif]

##############################################################################
#                                                                            #
# This CIF contains the data in a paper accepted for publication in          #
# Acta Crystallographica Section E. It conforms to the requirements of       #
# Notes for Authors for Acta Crystallographica Section E, and has been       #
# peer reviewed under the auspices of the IUCr Commission on Journals.       #
#                                                                            #
# Full details of the Crystallographic Information File format               #
# are given in the paper "The Crystallographic Information File (CIF):       #
# a New Standard Archive File for Crystallography" by S. R. Hall, F. H.      #
# Allen and I. D. Brown [Acta Cryst. (1991), A47, 655-685].                  #
#                                                                            #
# The current version of the core CIF dictionary is obtainable from          #
# ftp://ftp.iucr.org/pub/cif_core.dic.                                       #
#                                                                            #
# Software is freely available for graphical display of the structure(s)     #
# in this CIF. For information consult the CIF software page                 #
# http://www.iucr.org/resources/cif/software.                                #
#                                                                            #
# This file may be used for bona fide research purposes within the           #
# scientific community so long as proper attribution is given to the journal # 
# article from which it was obtained.                                        #
#                                                                            #
##############################################################################
data_I
_database_code_depnum_ccdc_archive 'CCDC 980626'
_audit_creation_method     SHELXL-97
_chemical_name_systematic
;
2,3-Bis{[2,3-dimethyl-6-(phenylvinyl)phenyl]imino}butane
;
_chemical_name_common     ?
_chemical_formula_moiety     'C36 H36 N2'
_chemical_formula_sum     'C36 H36 N2'
_chemical_formula_iupac     'C36 H36 N2'
_chemical_formula_weight     496.67
_chemical_melting_point     ?
_symmetry_cell_setting     monoclinic
_symmetry_space_group_name_H-M     'P 21/c'
loop_
    _symmetry_equiv_pos_as_xyz
    'x, y, z'
    '-x, y+1/2, -z+1/2'
    '-x, -y, -z'
    'x, -y-1/2, z-1/2'
_cell_length_a     9.613(8)
_cell_length_b     16.285(14)
_cell_length_c     9.639(8)
_cell_angle_alpha     90.00
_cell_angle_beta     101.679(9)
_cell_angle_gamma     90.00
_cell_volume     1478(2)
_cell_formula_units_Z     2
_cell_measurement_reflns_used     1803
_cell_measurement_theta_min     2.49
_cell_measurement_theta_max     22.50
_cell_measurement_temperature     296(2)
_exptl_crystal_description     block
_exptl_crystal_colour     yellow
_exptl_crystal_size_max     0.26
_exptl_crystal_size_mid     0.24
_exptl_crystal_size_min     0.18
_exptl_crystal_density_diffrn     1.116
_exptl_crystal_density_meas     ?
_exptl_crystal_density_method     'not measured'
_exptl_crystal_F_000     532
_exptl_absorpt_coefficient_mu     0.064
_exptl_absorpt_correction_type     multi-scan
_exptl_absorpt_process_details     '(SADABS; Bruker, 2008)'
_exptl_absorpt_correction_T_min     0.9835
_exptl_absorpt_correction_T_max     0.9885
_exptl_special_details     ?
_diffrn_ambient_temperature     296(2)
_diffrn_radiation_type     MoK\a
_diffrn_radiation_wavelength     0.71073
_diffrn_radiation_source     'fine-focus sealed tube'
_diffrn_radiation_monochromator     graphite
_diffrn_measurement_device_type     'Bruker APEXII CCD'
_diffrn_measurement_method     '\f and \w scans'
_diffrn_detector_area_resol_mean     ?
_diffrn_reflns_number     10305
_diffrn_reflns_av_R_equivalents     0.0410
_diffrn_reflns_av_sigmaI/netI     0.0392
_diffrn_reflns_theta_min     2.16
_diffrn_reflns_theta_max     25.30
_diffrn_reflns_theta_full     25.30
_diffrn_measured_fraction_theta_max     1.000
_diffrn_measured_fraction_theta_full     1.000
_diffrn_reflns_limit_h_min     -11
_diffrn_reflns_limit_h_max     11
_diffrn_reflns_limit_k_min     -19
_diffrn_reflns_limit_k_max     19
_diffrn_reflns_limit_l_min     -11
_diffrn_reflns_limit_l_max     10
_refine_special_details
;
Refinement of <i>F</i>^2^ against ALL reflections. The weighted <i>R</i>-factor
<i>wR</i> and goodness of fit <i>S</i> are based on <i>F</i>^2^, conventional
<i>R</i>-factors <i>R</i> are based on <i>F</i>, with <i>F</i> set to zero for
negative <i>F</i>^2^. The threshold expression of <i>F</i>^2^ >
\s(<i>F</i>^2^) is used only for calculating <i>R</i>-factors(gt) <i>etc</i>.
and is not relevant to the choice of reflections for refinement.
<i>R</i>-factors based on <i>F</i>^2^ are statistically about twice as large
as those based on <i>F</i>, and <i>R</i>- factors based on ALL data will be
even larger.
;
_reflns_number_total     2693
_reflns_number_gt     1374
_reflns_threshold_expression     I>2sigma(I)
_refine_ls_structure_factor_coef     Fsqd
_refine_ls_matrix_type     full
_refine_ls_R_factor_all     0.1780
_refine_ls_R_factor_gt     0.1034
_refine_ls_wR_factor_gt     0.2668
_refine_ls_wR_factor_ref     0.3266
_refine_ls_goodness_of_fit_ref     1.027
_refine_ls_restrained_S_all     1.065
_refine_ls_number_reflns     2693
_refine_ls_number_parameters     175
_refine_ls_number_restraints     84
_refine_ls_hydrogen_treatment     constr
_refine_ls_weighting_scheme     calc
_refine_ls_weighting_details
         'calc w=1/[\s^2^(Fo^2^)+(0.1098P)^2^+2.2955P] where P=(Fo^2^+2Fc^2^)/3'
_atom_sites_solution_hydrogens     geom
_atom_sites_solution_primary     direct
_atom_sites_solution_secondary     difmap
_refine_ls_shift/su_max     0.000
_refine_ls_shift/su_mean     0.000
_refine_diff_density_max     0.458
_refine_diff_density_min     -0.416
_refine_ls_extinction_method     none
_refine_ls_extinction_coef     ?
loop_
    _atom_type_symbol
    _atom_type_description
    _atom_type_scat_dispersion_real
    _atom_type_scat_dispersion_imag
    _atom_type_scat_source
    'C' 'C' 0.0033 0.0016
                         'International Tables Vol C Tables 4.2.6.8 and 6.1.1.4'
    'H' 'H' 0.0000 0.0000
                         'International Tables Vol C Tables 4.2.6.8 and 6.1.1.4'
    'N' 'N' 0.0061 0.0033
                         'International Tables Vol C Tables 4.2.6.8 and 6.1.1.4'
_computing_data_collection     'APEX2 (Bruker, 2008)'
_computing_cell_refinement     'SAINT (Bruker, 2008)'
_computing_data_reduction     'SAINT (Bruker, 2008)'
_computing_structure_solution     'SHELXS97 (Sheldrick, 2008)'
_computing_structure_refinement     'SHELXL97 (Sheldrick, 2008)'
_computing_molecular_graphics     'SHELXTL (Sheldrick, 2008)'
_computing_publication_material     'SHELXTL (Sheldrick, 2008)'
loop_
    _atom_site_type_symbol
    _atom_site_label
    _atom_site_fract_x
    _atom_site_fract_y
    _atom_site_fract_z
    _atom_site_U_iso_or_equiv
    _atom_site_adp_type
    _atom_site_calc_flag
    _atom_site_refinement_flags
    _atom_site_occupancy
    _atom_site_symmetry_multiplicity
    _atom_site_disorder_assembly
    _atom_site_disorder_group
    C C1 0.7542(5) 0.9715(4) 0.3661(7) 0.0873(16) Uani d U 1 1 . .
    C C2 0.8434(5) 1.0392(4) 0.3706(5) 0.0738(15) Uani d . 1 1 . .
    C C3 0.9406(5) 1.0398(4) 0.2810(6) 0.0795(16) Uani d . 1 1 . .
    C C4 0.9452(6) 0.9752(5) 0.1928(7) 0.0954(19) Uani d . 1 1 . .
    H H4 1.0072 0.9770 0.1303 0.114 Uiso calc R 1 1 . .
    C C5 0.8604(7) 0.9073(5) 0.1938(8) 0.107(2) Uani d . 1 1 . .
    H H5 0.8682 0.8633 0.1344 0.128 Uiso calc R 1 1 . .
    C C6 0.7627(6) 0.9037(4) 0.2827(9) 0.112(2) Uani d U 1 1 . .
    C C7 0.6752(7) 0.8283(4) 0.2878(10) 0.135(2) Uani d U 1 1 . .
    C C8 0.7248(9) 0.7605(5) 0.3422(13) 0.175(3) Uani d U 1 1 . .
    H H8A 0.8211 0.7558 0.3819 0.210 Uiso calc R 1 1 . .
    H H8B 0.6649 0.7157 0.3421 0.210 Uiso calc R 1 1 . .
    C C9 0.5196(6) 0.8376(4) 0.2159(9) 0.116(2) Uani d U 1 1 . .
    C C10 0.4124(7) 0.8072(4) 0.2744(8) 0.108(2) Uani d . 1 1 . .
    H H10 0.4340 0.7810 0.3619 0.130 Uiso calc R 1 1 . .
    C C11 0.2722(7) 0.8147(5) 0.2058(9) 0.110(2) Uani d . 1 1 . .
    H H11 0.2004 0.7944 0.2481 0.132 Uiso calc R 1 1 . .
    C C12 0.2387(7) 0.8512(4) 0.0777(8) 0.101(2) Uani d . 1 1 . .
    H H12 0.1442 0.8555 0.0313 0.121 Uiso calc R 1 1 . .
    C C13 0.3433(7) 0.8816(5) 0.0169(7) 0.109(2) Uani d . 1 1 . .
    H H13 0.3207 0.9069 -0.0713 0.131 Uiso calc R 1 1 . .
    C C14 0.4836(7) 0.8750(4) 0.0858(8) 0.107(2) Uani d . 1 1 . .
    H H14 0.5547 0.8961 0.0436 0.128 Uiso calc R 1 1 . .
    C C15 0.8381(7) 1.1086(4) 0.4719(7) 0.107(2) Uani d . 1 1 . .
    H H15A 0.7756 1.1506 0.4254 0.160 Uiso calc R 1 1 . .
    H H15B 0.9317 1.1309 0.5026 0.160 Uiso calc R 1 1 . .
    H H15C 0.8038 1.0886 0.5524 0.160 Uiso calc R 1 1 . .
    C C16 1.0396(6) 1.1122(4) 0.2799(7) 0.109(2) Uani d . 1 1 . .
    H H16A 1.0944 1.1040 0.2081 0.163 Uiso calc R 1 1 . .
    H H16B 1.1023 1.1168 0.3707 0.163 Uiso calc R 1 1 . .
    H H16C 0.9848 1.1617 0.2601 0.163 Uiso calc R 1 1 . .
    C C17 0.5439(5) 1.0046(4) 0.4443(6) 0.0981(17) Uani d U 1 1 . .
    C C18 0.4816(6) 1.0561(5) 0.3171(7) 0.114(2) Uani d U 1 1 . .
    H H18A 0.5390 1.0508 0.2468 0.171 Uiso calc R 1 1 . .
    H H18B 0.4794 1.1126 0.3450 0.171 Uiso calc R 1 1 . .
    H H18C 0.3868 1.0378 0.2783 0.171 Uiso calc R 1 1 . .
    N N1 0.6610(4) 0.9671(3) 0.4649(5) 0.0950(14) Uani d U 1 1 . .
loop_
    _atom_site_aniso_label
    _atom_site_aniso_U_11
    _atom_site_aniso_U_22
    _atom_site_aniso_U_33
    _atom_site_aniso_U_12
    _atom_site_aniso_U_13
    _atom_site_aniso_U_23
    C1 0.049(2) 0.109(4) 0.104(4) 0.019(3) 0.016(2) 0.067(3)
    C2 0.052(3) 0.095(4) 0.072(3) 0.016(3) 0.008(2) 0.035(3)
    C3 0.051(3) 0.109(4) 0.077(4) 0.006(3) 0.010(3) 0.040(3)
    C4 0.070(4) 0.131(6) 0.089(4) 0.020(4) 0.023(3) 0.024(4)
    C5 0.077(4) 0.118(6) 0.120(5) 0.021(4) 0.005(4) 0.006(4)
    C6 0.058(3) 0.089(4) 0.177(5) 0.011(3) -0.004(3) 0.057(4)
    C7 0.081(3) 0.098(3) 0.207(5) 0.002(3) -0.021(3) 0.063(3)
    C8 0.105(5) 0.098(5) 0.294(9) 0.008(4) -0.026(6) 0.051(6)
    C9 0.070(3) 0.085(4) 0.180(5) -0.001(3) -0.007(4) 0.047(4)
    C10 0.103(5) 0.104(5) 0.107(5) -0.026(4) -0.005(4) 0.017(4)
    C11 0.092(5) 0.123(6) 0.115(6) -0.036(4) 0.022(4) -0.024(5)
    C12 0.081(4) 0.129(6) 0.089(5) 0.007(4) 0.007(4) -0.030(4)
    C13 0.088(4) 0.150(6) 0.085(4) 0.021(4) 0.011(4) 0.004(4)
    C14 0.080(4) 0.119(5) 0.122(5) 0.017(4) 0.021(4) 0.030(4)
    C15 0.100(5) 0.119(5) 0.103(5) 0.017(4) 0.023(4) 0.025(4)
    C16 0.067(3) 0.142(6) 0.115(5) -0.011(4) 0.010(3) 0.050(4)
    C17 0.058(2) 0.133(4) 0.107(3) 0.022(3) 0.026(2) 0.076(3)
    C18 0.081(4) 0.159(5) 0.108(4) 0.036(4) 0.030(3) 0.082(4)
    N1 0.054(2) 0.127(3) 0.107(3) 0.020(2) 0.024(2) 0.073(2)
_geom_special_details
;
All e.s.d.'s (except the e.s.d. in the dihedral angle between two l.s. planes)
are estimated using the full covariance matrix. The cell e.s.d.'s are taken
into account individually in the estimation of e.s.d.'s in distances, angles
and torsion angles; correlations between e.s.d.'s in cell parameters are only
used when they are defined by crystal symmetry. An approximate (isotropic)
treatment of cell e.s.d.'s is used for estimating e.s.d.'s involving l.s.
planes.
;
loop_
    _geom_bond_atom_site_label_1
    _geom_bond_atom_site_label_2
    _geom_bond_site_symmetry_2
    _geom_bond_distance
    _geom_bond_publ_flag
    C1 C6 . 1.379(10) ?
    C1 C2 . 1.392(8) ?
    C1 N1 . 1.435(7) ?
    C2 C3 . 1.395(7) ?
    C2 C15 . 1.500(8) ?
    C3 C4 . 1.359(9) ?
    C3 C16 . 1.516(8) ?
    C4 C5 . 1.375(9) ?
    C4 H4 . 0.9300 ?
    C5 C6 . 1.395(9) ?
    C5 H5 . 0.9300 ?
    C6 C7 . 1.495(9) ?
    C7 C8 . 1.273(9) ?
    C7 C9 . 1.523(9) ?
    C8 H8A . 0.9300 ?
    C8 H8B . 0.9300 ?
    C9 C10 . 1.364(9) ?
    C9 C14 . 1.373(9) ?
    C10 C11 . 1.381(9) ?
    C10 H10 . 0.9300 ?
    C11 C12 . 1.350(9) ?
    C11 H11 . 0.9300 ?
    C12 C13 . 1.356(9) ?
    C12 H12 . 0.9300 ?
    C13 C14 . 1.381(9) ?
    C13 H13 . 0.9300 ?
    C14 H14 . 0.9300 ?
    C15 H15A . 0.9600 ?
    C15 H15B . 0.9600 ?
    C15 H15C . 0.9600 ?
    C16 H16A . 0.9600 ?
    C16 H16B . 0.9600 ?
    C16 H16C . 0.9600 ?
    C17 N1 . 1.261(6) ?
    C17 C17 3_676 1.502(10) ?
    C17 C18 . 1.506(7) ?
    C18 H18A . 0.9600 ?
    C18 H18B . 0.9600 ?
    C18 H18C . 0.9600 ?
loop_
    _geom_angle_atom_site_label_1
    _geom_angle_atom_site_label_2
    _geom_angle_atom_site_label_3
    _geom_angle_site_symmetry_1
    _geom_angle_site_symmetry_3
    _geom_angle
    _geom_angle_publ_flag
    C6 C1 C2 . . 123.0(5) ?
    C6 C1 N1 . . 117.7(6) ?
    C2 C1 N1 . . 118.8(7) ?
    C1 C2 C3 . . 118.2(6) ?
    C1 C2 C15 . . 121.0(5) ?
    C3 C2 C15 . . 120.8(6) ?
    C4 C3 C2 . . 119.5(6) ?
    C4 C3 C16 . . 119.8(6) ?
    C2 C3 C16 . . 120.7(6) ?
    C3 C4 C5 . . 121.6(6) ?
    C3 C4 H4 . . 119.2 ?
    C5 C4 H4 . . 119.2 ?
    C4 C5 C6 . . 120.8(7) ?
    C4 C5 H5 . . 119.6 ?
    C6 C5 H5 . . 119.6 ?
    C1 C6 C5 . . 116.8(6) ?
    C1 C6 C7 . . 122.6(8) ?
    C5 C6 C7 . . 120.5(9) ?
    C8 C7 C6 . . 124.0(6) ?
    C8 C7 C9 . . 121.7(7) ?
    C6 C7 C9 . . 114.3(5) ?
    C7 C8 H8A . . 120.0 ?
    C7 C8 H8B . . 120.0 ?
    H8A C8 H8B . . 120.0 ?
    C10 C9 C14 . . 117.8(6) ?
    C10 C9 C7 . . 122.0(7) ?
    C14 C9 C7 . . 120.1(7) ?
    C9 C10 C11 . . 121.0(7) ?
    C9 C10 H10 . . 119.5 ?
    C11 C10 H10 . . 119.5 ?
    C12 C11 C10 . . 120.4(7) ?
    C12 C11 H11 . . 119.8 ?
    C10 C11 H11 . . 119.8 ?
    C11 C12 C13 . . 119.7(6) ?
    C11 C12 H12 . . 120.1 ?
    C13 C12 H12 . . 120.1 ?
    C12 C13 C14 . . 120.0(7) ?
    C12 C13 H13 . . 120.0 ?
    C14 C13 H13 . . 120.0 ?
    C9 C14 C13 . . 121.0(6) ?
    C9 C14 H14 . . 119.5 ?
    C13 C14 H14 . . 119.5 ?
    C2 C15 H15A . . 109.5 ?
    C2 C15 H15B . . 109.5 ?
    H15A C15 H15B . . 109.5 ?
    C2 C15 H15C . . 109.5 ?
    H15A C15 H15C . . 109.5 ?
    H15B C15 H15C . . 109.5 ?
    C3 C16 H16A . . 109.5 ?
    C3 C16 H16B . . 109.5 ?
    H16A C16 H16B . . 109.5 ?
    C3 C16 H16C . . 109.5 ?
    H16A C16 H16C . . 109.5 ?
    H16B C16 H16C . . 109.5 ?
    N1 C17 C17 . 3_676 116.8(5) ?
    N1 C17 C18 . . 126.4(5) ?
    C17 C17 C18 3_676 . 116.7(5) ?
    C17 C18 H18A . . 109.5 ?
    C17 C18 H18B . . 109.5 ?
    H18A C18 H18B . . 109.5 ?
    C17 C18 H18C . . 109.5 ?
    H18A C18 H18C . . 109.5 ?
    H18B C18 H18C . . 109.5 ?
    C17 N1 C1 . . 121.8(4) ?
loop_
    _geom_torsion_atom_site_label_1
    _geom_torsion_atom_site_label_2
    _geom_torsion_atom_site_label_3
    _geom_torsion_atom_site_label_4
    _geom_torsion_site_symmetry_1
    _geom_torsion_site_symmetry_2
    _geom_torsion_site_symmetry_3
    _geom_torsion_site_symmetry_4
    _geom_torsion
    _geom_torsion_publ_flag
    C6 C1 C2 C3 . . . . 3.4(7) ?
    N1 C1 C2 C3 . . . . 175.4(4) ?
    C6 C1 C2 C15 . . . . -174.9(5) ?
    N1 C1 C2 C15 . . . . -2.9(7) ?
    C1 C2 C3 C4 . . . . 0.1(7) ?
    C15 C2 C3 C4 . . . . 178.4(5) ?
    C1 C2 C3 C16 . . . . 179.4(5) ?
    C15 C2 C3 C16 . . . . -2.4(7) ?
    C2 C3 C4 C5 . . . . -2.9(8) ?
    C16 C3 C4 C5 . . . . 177.9(5) ?
    C3 C4 C5 C6 . . . . 2.2(9) ?
    C2 C1 C6 C5 . . . . -4.1(8) ?
    N1 C1 C6 C5 . . . . -176.1(5) ?
    C2 C1 C6 C7 . . . . 174.6(5) ?
    N1 C1 C6 C7 . . . . 2.5(8) ?
    C4 C5 C6 C1 . . . . 1.3(9) ?
    C4 C5 C6 C7 . . . . -177.4(6) ?
    C1 C6 C7 C8 . . . . -108.0(11) ?
    C5 C6 C7 C8 . . . . 70.6(13) ?
    C1 C6 C7 C9 . . . . 74.5(10) ?
    C5 C6 C7 C9 . . . . -106.9(8) ?
    C8 C7 C9 C10 . . . . 44.8(14) ?
    C6 C7 C9 C10 . . . . -137.7(8) ?
    C8 C7 C9 C14 . . . . -132.8(10) ?
    C6 C7 C9 C14 . . . . 44.7(12) ?
    C14 C9 C10 C11 . . . . -0.8(11) ?
    C7 C9 C10 C11 . . . . -178.5(7) ?
    C9 C10 C11 C12 . . . . 1.1(11) ?
    C10 C11 C12 C13 . . . . -0.8(11) ?
    C11 C12 C13 C14 . . . . 0.1(11) ?
    C10 C9 C14 C13 . . . . 0.1(11) ?
    C7 C9 C14 C13 . . . . 177.9(7) ?
    C12 C13 C14 C9 . . . . 0.2(11) ?
    C17 C17 N1 C1 3_676 . . . -179.8(7) ?
    C18 C17 N1 C1 . . . . 1.9(12) ?
    C6 C1 N1 C17 . . . . -106.0(7) ?
    C2 C1 N1 C17 . . . . 81.6(8) ?
data_New_Global_Publ_Block
_journal_date_recd_electronic     2014-01-03
_journal_date_accepted     2014-01-08
_journal_name_full     'Acta Crystallographica, Section E'
_journal_year     2014
_journal_volume     70
_journal_issue      2
_journal_page_first     o130
_journal_page_last     o130
_journal_paper_category     QO
_journal_paper_doi     10.1107/S1600536814000440
_journal_coeditor_code     QM2103
_publ_contact_author_name     'Jianchao Yuan'
_publ_contact_author_address
;
Key Laboratory of Eco-Environment-Related Polymer Materials of
Ministry of Education
Key Laboratory of Polymer Materials of Gansu Province
College of Chemistry & Chemical Engineering
Northwest Normal University
Lanzhou 730070
People's Republic of China
;
_publ_contact_author_email     'jianchaoyuan@nwnu.edu.cn'
_publ_contact_author_fax     ?
_publ_contact_author_phone     ?
_publ_section_title
;
2,3-Bis{[2,3-dimethyl-6-(phenylvinyl)phenyl]imino}butane
;
loop_
    _publ_author_name
    _publ_author_footnote
    _publ_author_address
    'Zhao, Jie' .
;
Key Laboratory of Eco-Environment-Related Polymer Materials of
the Ministry of Education
Key Laboratory of Polymer Materials of Gansu Province
College of Chemistry & Chemical Engineering
Northwest Normal University
Lanzhou 730070
People's Republic of China
;
    'Yuan, Jianchao' .
;
Key Laboratory of Eco-Environment-Related Polymer Materials of
the Ministry of Education
Key Laboratory of Polymer Materials of Gansu Province
College of Chemistry & Chemical Engineering
Northwest Normal University
Lanzhou 730070
People's Republic of China
;
    'Xu, Weibing' .
;
Key Laboratory of Eco-Environment-Related Polymer Materials of
the Ministry of Education
Key Laboratory of Polymer Materials of Gansu Province
College of Chemistry & Chemical Engineering
Northwest Normal University
Lanzhou 730070
People's Republic of China
;
    'Chen, Jingjing' .
;
Key Laboratory of Eco-Environment-Related Polymer Materials of
the Ministry of Education
Key Laboratory of Polymer Materials of Gansu Province
College of Chemistry & Chemical Engineering
Northwest Normal University
Lanzhou 730070
People's Republic of China
;
    'Mu, Yanqiong' .
;
Key Laboratory of Eco-Environment-Related Polymer Materials of
the Ministry of Education
Key Laboratory of Polymer Materials of Gansu Province
College of Chemistry & Chemical Engineering
Northwest Normal University
Lanzhou 730070
People's Republic of China
;
