# Supplementary material for: 2,3-Bis{[2,3-dimethyl-6-(phenyl­vin­yl)phen­yl]imino}­butane
Source: Acta Crystallogr Sect E Struct Rep Online. 2014 Jan 11;70(Pt 2):o130. doi: 10.1107/S1600536814000440 (PMC3998296; doi:10.1107/S1600536814000440)
Supplement: Supplementary file 2 [file e-70-0o130-Isup2.hkl]

# 
# h,k,l, Fc-squared, Fo-squared, sigma(Fo-squared) and status flag 
# 
data_I
_shelx_title ' P21c in P2(1)/c' 
_shelx_refln_list_code          4 
_shelx_F_calc_maximum      111.87 
_exptl_crystal_F_000       532.00 
_reflns_d_resolution_high  0.8317 
 
loop_ 
 _symmetry_equiv_pos_as_xyz 
 'x, y, z' 
 '-x, y+1/2, -z+1/2' 
 '-x, -y, -z' 
 'x, -y-1/2, z-1/2' 
 
_cell_length_a     9.6131 
_cell_length_b    16.2848 
_cell_length_c     9.6385 
_cell_angle_alpha  90.000 
_cell_angle_beta  101.679 
_cell_angle_gamma  90.000 
 
_shelx_F_squared_multiplier     1.000 
 
loop_ 
 _refln_index_h 
 _refln_index_k 
 _refln_index_l 
 _refln_F_squared_calc 
 _refln_F_squared_meas 
 _refln_F_squared_sigma 
 _refln_observed_status 
   1   0   0     1498.91     1588.93     27.45 o 
   2   0   0       66.68      154.58      6.64 o 
   3   0   0      451.72      331.30      5.25 o 
   4   0   0     1635.48     1661.69     19.81 o 
   5   0   0      604.29      662.74      9.88 o 
   6   0   0       97.87      103.69      3.62 o 
   7   0   0       81.66       70.21      3.45 o 
   8   0   0        7.37        6.27      3.06 o 
   9   0   0       13.34       11.94      3.77 o 
  10   0   0      199.83      194.86     13.91 o 
  11   0   0       27.02       35.68      5.54 o 
   1   1   0       41.84        2.45      0.33 o 
   2   1   0       24.41        6.88      0.66 o 
   3   1   0       10.67       29.30      1.09 o 
   4   1   0      502.99      603.26      6.75 o 
   5   1   0        3.93       11.26      2.24 o 
   6   1   0       12.65       11.33      1.31 o 
   7   1   0       24.56       28.75      1.91 o 
   8   1   0        9.03        3.52      1.80 o 
   9   1   0        9.24        3.31      2.33 o 
  10   1   0        1.93       11.10      2.88 o 
  11   1   0        1.08        2.64      2.79 o 
   0   2   0     6938.45     5854.21    120.47 o 
   1   2   0     1526.61     1554.88     13.39 o 
   2   2   0     1934.50     2222.50     17.33 o 
   3   2   0      305.11      353.36      3.90 o 
   4   2   0       16.68       21.99      1.32 o 
   5   2   0        0.80        1.83      1.01 o 
   6   2   0       46.32       46.02      1.90 o 
   7   2   0      118.64      130.14      3.59 o 
   8   2   0        9.36        4.34      1.88 o 
   9   2   0        0.01       -2.12      2.09 o 
  10   2   0      105.15      108.55      4.84 o 
  11   2   0        3.36        4.54      2.76 o 
   1   3   0        0.00       12.14      0.66 o 
   2   3   0        9.22        4.69      0.79 o 
   3   3   0      117.96      141.62      2.20 o 
   4   3   0        1.29        0.18      0.72 o 
   5   3   0      240.28      231.19      4.64 o 
   6   3   0       11.47       21.39      1.76 o 
   7   3   0       28.92       39.22      2.48 o 
   8   3   0       10.05       10.07      2.37 o 
   9   3   0       17.55       15.24      2.48 o 
  10   3   0       15.09       20.01      3.19 o 
  11   3   0        0.13       -0.01      2.74 o 
   0   4   0     1258.34     1029.80     12.22 o 
   1   4   0       17.71       16.79      0.92 o 
   2   4   0        0.61        3.98      0.60 o 
   3   4   0      574.60      523.28      5.34 o 
   4   4   0        1.87        0.86      0.80 o 
   5   4   0        0.33        2.85      1.00 o 
   6   4   0      118.98      102.92      3.06 o 
   7   4   0       17.78       18.51      2.35 o 
   8   4   0       82.80       81.69      3.36 o 
   9   4   0        0.01       -0.94      1.79 o 
  10   4   0        6.98        7.85      2.76 o 
  11   4   0        6.16        5.64      2.91 o 
   1   5   0     2304.72     2406.03     50.20 o 
   2   5   0      458.18      430.78      6.97 o 
   3   5   0      816.27      893.13      8.27 o 
   4   5   0       20.51       21.10      1.29 o 
   5   5   0       87.28       97.10      2.32 o 
   6   5   0        0.00       -0.12      1.23 o 
   7   5   0       97.81       95.74      3.73 o 
   8   5   0       40.54       38.98      2.99 o 
   9   5   0       21.52       23.43      2.65 o 
  10   5   0        0.53       -2.73      2.16 o 
   0   6   0      459.61      424.49      6.56 o 
   1   6   0      717.60      818.41      7.63 o 
   2   6   0      133.65      154.34      3.30 o 
   3   6   0      126.73      136.52      2.45 o 
   4   6   0      113.50      100.76      2.17 o 
   5   6   0        6.26        8.28      1.37 o 
   6   6   0        0.97        4.49      1.46 o 
   7   6   0        7.71        8.67      2.70 o 
   8   6   0       19.61       17.71      4.36 o 
   9   6   0        7.71        5.98      2.06 o 
  10   6   0        1.14        1.60      2.14 o 
   1   7   0       65.82       74.02      2.44 o 
   2   7   0      797.95      871.73      9.80 o 
   3   7   0        2.25        2.61      0.94 o 
   4   7   0       44.67       54.51      1.83 o 
   5   7   0      174.28      156.64      3.63 o 
   6   7   0        2.15        0.08      1.32 o 
   7   7   0       63.31       66.80      3.15 o 
   8   7   0      162.58      162.12      8.91 o 
   9   7   0        1.67        1.21      1.94 o 
  10   7   0        0.04       -1.53      1.91 o 
   0   8   0      119.61      118.44      3.39 o 
   1   8   0       58.04       49.92      1.69 o 
   2   8   0        2.09        5.20      1.02 o 
   3   8   0       10.19       12.64      1.47 o 
   4   8   0       61.93       75.98      2.49 o 
   5   8   0        0.34        0.13      1.17 o 
   6   8   0        4.49        1.43      1.48 o 
   7   8   0        0.71       -0.24      2.26 o 
   8   8   0        0.48        1.65      2.16 o 
   9   8   0        3.22        3.48      2.48 o 
  10   8   0        3.27        0.69      2.89 o 
   1   9   0       23.84       33.91      2.11 o 
   2   9   0      303.45      292.76      5.56 o 
   3   9   0       11.53       17.80      2.01 o 
   4   9   0       52.54       47.06      2.23 o 
   5   9   0       19.33       22.26      1.95 o 
   6   9   0        0.09       -2.05      1.37 o 
   7   9   0        1.70        2.90      1.84 o 
   8   9   0        0.94       -0.45      1.91 o 
   9   9   0        0.50       -1.14      2.39 o 
  10   9   0        0.15        5.55      5.77 o 
   0  10   0        0.40       -0.43      1.30 o 
   1  10   0        0.82       -1.13      0.80 o 
   2  10   0        0.28       -1.31      0.87 o 
   3  10   0        2.18        0.93      1.14 o 
   4  10   0       10.30       16.50      1.77 o 
   5  10   0       40.93       38.27      2.41 o 
   6  10   0        4.06        2.67      1.56 o 
   7  10   0       11.59       13.83      2.26 o 
   8  10   0        0.67        1.65      2.68 o 
   9  10   0        3.17        1.44      3.53 o 
   1  11   0        5.16        5.72      1.15 o 
   2  11   0       30.78       34.16      1.96 o 
   3  11   0       30.19       39.24      2.76 o 
   4  11   0       22.17       21.92      1.98 o 
   5  11   0       23.00       21.59      2.16 o 
   6  11   0       45.25       40.84      3.45 o 
   7  11   0       13.82       11.67      2.70 o 
   8  11   0        0.19       -1.41      2.30 o 
   9  11   0        4.01        2.81      3.08 o 
   0  12   0       11.73        4.16      2.80 o 
   1  12   0       21.11       22.29      1.75 o 
   2  12   0       18.29       21.13      1.80 o 
   3  12   0        3.48        9.18      2.12 o 
   4  12   0       21.14       21.44      2.61 o 
   5  12   0        0.95       -2.70      1.80 o 
   6  12   0        1.03       -0.59      2.17 o 
   7  12   0        0.06       -3.26      2.18 o 
   8  12   0        2.35        2.00      2.59 o 
   1  13   0       85.50       76.60      3.10 o 
   2  13   0        0.07        2.75      2.16 o 
   3  13   0        2.89        3.86      2.11 o 
   4  13   0        8.74        5.05      2.14 o 
   5  13   0        6.76        5.91      2.36 o 
   6  13   0        1.26        1.40      2.35 o 
   7  13   0        0.85        1.12      2.41 o 
   8  13   0        1.62        1.37      2.61 o 
   0  14   0      161.87      134.16      6.68 o 
   1  14   0        7.66       18.76      3.03 o 
   2  14   0       20.78       17.01      4.06 o 
   3  14   0        7.21        0.07      1.96 o 
   4  14   0        1.01       -2.72      1.94 o 
   5  14   0        0.31        0.57      2.13 o 
   6  14   0        0.27        0.30      2.44 o 
   7  14   0        0.04       -2.00      2.31 o 
   1  15   0        5.34        6.96      3.38 o 
   2  15   0        4.58        9.31      3.96 o 
   3  15   0        1.53        6.53      3.10 o 
   4  15   0        0.19       -0.27      2.95 o 
   5  15   0        0.45        0.81      3.15 o 
   6  15   0        0.06        2.67      2.51 o 
   7  15   0        0.27        0.09      2.67 o 
   0  16   0        9.83       12.85      4.20 o 
   1  16   0        7.49        7.47      3.38 o 
   2  16   0        4.53       10.59      4.06 o 
   3  16   0        2.32        2.46      4.05 o 
   4  16   0        0.15        1.31      3.11 o 
   5  16   0        0.36       -0.18      2.98 o 
   6  16   0        0.08        5.82      4.22 o 
   1  17   0        0.78        3.57      3.23 o 
   2  17   0        8.13       15.74      4.80 o 
   3  17   0        0.03        2.48      3.05 o 
   4  17   0        0.43        2.59      3.26 o 
   5  17   0        1.75        4.36      3.42 o 
   0  18   0        0.09        2.86      6.09 o 
   1  18   0        0.85        1.69      3.18 o 
   2  18   0        2.23        4.03      4.21 o 
   3  18   0        0.59        2.84      4.45 o 
   4  18   0        0.11        4.84      3.58 o 
   1  19   0        0.00        3.10      6.46 o 
   2  19   0        0.00        8.80      3.63 o 
 -11   1   1       25.34       25.82      3.56 o 
 -10   1   1       27.91       27.48      3.42 o 
  -9   1   1       34.87       24.45      3.14 o 
  -8   1   1       11.74       13.24      2.06 o 
  -7   1   1       17.81       18.89      2.23 o 
  -6   1   1       70.24       76.06      2.17 o 
  -5   1   1       18.49       21.44      1.56 o 
  -4   1   1        7.19        4.28      0.92 o 
  -3   1   1      137.21      134.87      2.06 o 
  -2   1   1      827.07      716.55      8.34 o 
  -1   1   1     3115.25     3057.85     25.42 o 
   0   1   1     2967.04     3038.71     46.58 o 
   1   1   1     4146.78     4298.48     35.45 o 
   2   1   1     2572.77     2552.99     19.82 o 
   3   1   1      224.22      191.00      2.73 o 
   4   1   1      110.91      118.09      2.39 o 
   5   1   1        0.76       -1.26      0.85 o 
   6   1   1       14.43       18.46      1.61 o 
   7   1   1        0.66       -1.83      1.22 o 
   8   1   1        4.32       -2.42      1.65 o 
   9   1   1        2.71        0.19      2.19 o 
  10   1   1       24.34       25.32      3.84 o 
  11   1   1       32.13       40.36      4.10 o 
 -11   2   1        0.28       -2.08      2.45 o 
 -10   2   1        3.42        5.08      2.65 o 
  -9   2   1        0.06       -3.15      2.10 o 
  -8   2   1      307.00      307.66      5.87 o 
  -7   2   1        2.27        3.20      1.74 o 
  -6   2   1       81.45       99.46      2.45 o 
  -5   2   1      263.86      231.53      3.46 o 
  -4   2   1       91.59      103.22      2.00 o 
  -3   2   1       66.83       62.05      1.66 o 
  -2   2   1        0.38       -0.80      0.73 o 
  -1   2   1     6054.52     5965.08     90.26 o 
   0   2   1     5540.60     5628.94     57.22 o 
   1   2   1      579.84      525.65      5.35 o 
   2   2   1     9557.85     9702.13     71.99 o 
   3   2   1      977.21      958.89      8.59 o 
   4   2   1      834.77      873.84      8.37 o 
   5   2   1        0.84       -1.32      0.88 o 
   6   2   1        1.03        3.34      1.22 o 
   7   2   1        1.33        1.48      1.41 o 
   8   2   1        1.34       -0.89      1.67 o 
   9   2   1       52.05       55.94      3.38 o 
  10   2   1        0.71        1.96      2.45 o 
  11   2   1        1.55        3.41      2.94 o 
 -11   3   1        9.96       13.05      3.71 o 
 -10   3   1       31.21       28.24      3.38 o 
  -9   3   1       38.29       42.60      3.81 o 
  -8   3   1      102.78      114.70      4.43 o 
  -7   3   1       59.84       52.87      2.61 o 
  -6   3   1      292.42      275.81      4.88 o 
  -5   3   1      197.81      183.62      3.16 o 
  -4   3   1      393.55      477.92      5.14 o 
  -3   3   1        7.42        3.96      0.78 o 
  -2   3   1       43.91       52.81      1.43 o 
  -1   3   1       54.80       51.59      2.24 o 
   0   3   1     6022.89     5400.10     45.42 o 
   1   3   1     7292.27     6581.23     55.06 o 
   2   3   1     1047.24     1016.59     13.73 o 
   3   3   1      472.14      475.93      5.80 o 
   4   3   1       28.10       38.76      1.54 o 
   5   3   1      787.35      827.25      8.48 o 
   6   3   1       40.66       40.16      2.03 o 
   7   3   1        0.78       -0.36      1.40 o 
   8   3   1       21.20       15.41      2.23 o 
   9   3   1        7.00        5.68      2.13 o 
  10   3   1       16.15       18.55      3.21 o 
 -11   4   1        0.04       -3.58      2.68 o 
 -10   4   1        3.28        1.58      4.23 o 
  -9   4   1       18.15       32.52      3.51 o 
  -8   4   1      125.73      104.55      4.27 o 
  -7   4   1        0.00       -2.03      1.42 o 
  -6   4   1       76.93       77.43      2.73 o 
  -5   4   1      113.98      121.13      2.39 o 
  -4   4   1      222.41      195.45      3.52 o 
  -3   4   1       17.42       32.32      1.43 o 
  -2   4   1      113.96      114.35      2.17 o 
  -1   4   1     2497.72     2518.48     25.00 o 
   0   4   1     4830.73     5109.36     43.14 o 
   1   4   1      873.13      903.26     11.29 o 
   2   4   1     2723.32     2533.52     20.01 o 
   3   4   1       15.16       16.68      1.06 o 
   4   4   1        0.18       -0.70      0.79 o 
   5   4   1       67.74       70.75      2.15 o 
   6   4   1        6.36        4.60      1.25 o 
   7   4   1        3.13        1.77      1.51 o 
   8   4   1        1.74        0.35      1.77 o 
   9   4   1       43.40       48.45      3.33 o 
  10   4   1        0.15        1.28      2.16 o 
 -11   5   1        0.15       -2.81      4.20 o 
 -10   5   1       15.22       18.79      4.40 o 
  -9   5   1       33.65       38.14      3.39 o 
  -8   5   1        4.76        3.12      2.01 o 
  -7   5   1      114.31      104.27      3.49 o 
  -6   5   1       99.40      103.29      3.12 o 
  -5   5   1        2.73        8.61      1.31 o 
  -4   5   1      360.17      376.62      5.33 o 
  -3   5   1      480.06      460.52      5.74 o 
  -2   5   1       71.80       89.40      1.69 o 
  -1   5   1     2664.14     2468.12     19.50 o 
   0   5   1      970.19      962.11      8.47 o 
   1   5   1      475.40      492.68      8.58 o 
   2   5   1       36.99       34.69      1.28 o 
   3   5   1       57.65       42.14      1.63 o 
   4   5   1      390.67      415.06      5.03 o 
   5   5   1      151.78      158.84      3.33 o 
   6   5   1        7.98        6.86      1.51 o 
   7   5   1      178.74      164.13      4.28 o 
   8   5   1        4.99        0.47      1.84 o 
   9   5   1        8.98        6.39      2.18 o 
  10   5   1        0.80        1.30      2.10 o 
 -10   6   1        0.00        0.18      2.63 o 
  -9   6   1        1.83        3.58      2.31 o 
  -8   6   1        0.09       -3.04      2.03 o 
  -7   6   1       32.32       42.69      3.88 o 
  -6   6   1       51.12       53.57      2.45 o 
  -5   6   1      102.23      110.21      3.50 o 
  -4   6   1        0.06        2.06      1.02 o 
  -3   6   1     1442.55     1476.66     14.31 o 
  -2   6   1       53.18       69.89      2.37 o 
  -1   6   1        3.38        3.18      0.69 o 
   0   6   1       30.44       43.89      1.37 o 
   1   6   1       72.04       78.69      1.90 o 
   2   6   1      100.94      120.54      2.21 o 
   3   6   1      243.99      229.56      3.96 o 
   4   6   1       15.28       21.03      1.35 o 
   5   6   1        0.04       -1.31      0.88 o 
   6   6   1       68.45       77.51      3.15 o 
   7   6   1        0.72        1.52      1.82 o 
   8   6   1        4.14        1.42      1.93 o 
   9   6   1        3.77        2.00      1.98 o 
  10   6   1        1.55        2.83      3.13 o 
 -10   7   1        3.63        1.43      2.43 o 
  -9   7   1        0.33       -1.67      2.13 o 
  -8   7   1       13.36       12.00      2.29 o 
  -7   7   1       66.33       59.50      3.04 o 
  -6   7   1        6.97        7.12      1.61 o 
  -5   7   1       18.74        9.92      1.47 o 
  -4   7   1       73.66       64.92      2.28 o 
  -3   7   1      157.92      188.28      2.97 o 
  -2   7   1       69.51       93.32      2.17 o 
  -1   7   1        1.92       24.06      1.30 o 
   0   7   1      135.37      102.60      2.08 o 
   1   7   1       19.93       25.55      1.25 o 
   2   7   1      234.38      233.44      3.92 o 
   3   7   1       28.11       25.83      1.36 o 
   4   7   1       10.52       10.46      1.14 o 
   5   7   1        9.57        7.55      1.38 o 
   6   7   1        5.88        3.28      1.67 o 
   7   7   1        3.46        0.13      1.84 o 
   8   7   1        4.67        7.26      2.79 o 
   9   7   1       11.84        6.70      4.17 o 
  10   7   1        1.37        3.56      2.30 o 
 -10   8   1        1.41       -1.46      2.90 o 
  -9   8   1        1.38        1.37      2.12 o 
  -8   8   1       17.55       20.56      2.56 o 
  -7   8   1       22.07       17.71      2.43 o 
  -6   8   1        1.67        2.08      1.56 o 
  -5   8   1        2.09        4.47      1.37 o 
  -4   8   1       70.75       47.11      2.27 o 
  -3   8   1      309.32      354.40      4.55 o 
  -2   8   1      100.87      141.26      2.83 o 
  -1   8   1      431.25      549.41      6.05 o 
   0   8   1        0.06       -1.02      0.68 o 
   1   8   1       28.60       26.31      1.39 o 
   2   8   1        1.69        3.76      0.88 o 
   3   8   1       10.10        9.82      1.09 o 
   4   8   1       65.80       68.54      2.07 o 
   5   8   1       42.74       35.80      2.21 o 
   6   8   1        3.55       -0.55      1.81 o 
   7   8   1       32.07       32.54      5.32 o 
   8   8   1        6.23        4.97      2.01 o 
   9   8   1        4.65       -1.41      3.25 o 
  10   8   1        6.07       10.14      4.93 o 
 -10   9   1        0.01        0.29      2.76 o 
  -9   9   1        3.33        1.96      2.12 o 
  -8   9   1        1.55        1.94      1.99 o 
  -7   9   1       14.32        9.73      2.13 o 
  -6   9   1       34.18       43.95      2.68 o 
  -5   9   1       20.37       23.05      2.45 o 
  -4   9   1        7.06        5.52      1.38 o 
  -3   9   1      346.72      423.03      8.14 o 
  -2   9   1        2.66        1.14      0.91 o 
  -1   9   1       25.57       38.30      1.69 o 
   0   9   1        0.51        1.12      1.05 o 
   1   9   1        6.15        5.07      0.96 o 
   2   9   1       21.40       21.88      1.36 o 
   3   9   1       21.02       29.49      1.85 o 
   4   9   1      217.86      228.41      4.88 o 
   5   9   1        0.50        0.67      1.30 o 
   6   9   1       17.64       10.34      2.89 o 
   7   9   1       74.85       87.12      6.10 o 
   8   9   1        1.47        2.70      2.36 o 
   9   9   1        0.00        1.70      3.82 o 
  -9  10   1        2.23        4.55      2.24 o 
  -8  10   1       20.03       22.28      2.58 o 
  -7  10   1        2.76        0.68      1.79 o 
  -6  10   1        3.33       -0.23      1.55 o 
  -5  10   1        0.12       -0.66      1.40 o 
  -4  10   1        0.02       -0.05      1.20 o 
  -3  10   1        3.77        9.99      1.47 o 
  -2  10   1       87.08       60.91      3.11 o 
  -1  10   1       30.70       32.59      1.69 o 
   0  10   1       89.77       77.60      2.56 o 
   1  10   1       26.52       33.55      1.69 o 
   2  10   1       57.37       56.56      2.10 o 
   3  10   1       12.38       14.76      1.39 o 
   4  10   1       84.74       90.51      3.62 o 
   5  10   1        0.00       -2.49      1.66 o 
   6  10   1        5.97        0.63      2.15 o 
   7  10   1        2.09        1.29      2.61 o 
   8  10   1        2.37        4.63      2.86 o 
   9  10   1        3.07        8.10      2.98 o 
  -9  11   1        7.75        5.76      2.76 o 
  -8  11   1       24.78       28.87      2.95 o 
  -7  11   1        0.25        1.46      1.82 o 
  -6  11   1       13.90        9.57      1.98 o 
  -5  11   1        0.21       -1.93      1.29 o 
  -4  11   1        1.11        1.43      1.36 o 
  -3  11   1       23.12       16.06      1.77 o 
  -2  11   1        1.30        5.81      1.23 o 
  -1  11   1       27.09       48.26      1.99 o 
   0  11   1        1.46       -0.24      1.35 o 
   1  11   1        6.35        4.14      1.36 o 
   2  11   1       12.83       20.18      2.17 o 
   3  11   1        2.28       -1.17      1.64 o 
   4  11   1       70.38       68.50      3.53 o 
   5  11   1        4.45        5.20      2.26 o 
   6  11   1        0.71        3.29      2.33 o 
   7  11   1       12.36       19.23      3.48 o 
   8  11   1       10.08       13.24      5.10 o 
   9  11   1        0.05        5.82      3.63 o 
  -9  12   1        0.06        3.13      2.77 o 
  -8  12   1        8.34       13.20      3.98 o 
  -7  12   1        1.54       -1.22      2.17 o 
  -6  12   1        9.12        7.00      1.93 o 
  -5  12   1        1.53       -0.65      1.62 o 
  -4  12   1        6.79        4.89      1.61 o 
  -3  12   1        3.18        1.81      1.47 o 
  -2  12   1        0.09       -0.91      1.75 o 
  -1  12   1        0.41       -1.80      1.20 o 
   0  12   1       59.95       43.58      2.55 o 
   1  12   1       18.70       20.96      2.13 o 
   2  12   1       28.53       32.06      2.69 o 
   3  12   1        0.44        2.86      1.97 o 
   4  12   1       31.73       29.89      3.62 o 
   5  12   1        1.02       -0.42      2.02 o 
   6  12   1        0.53       -2.46      2.09 o 
   7  12   1        1.27       -3.70      3.02 o 
   8  12   1        0.36        6.07      2.70 o 
  -8  13   1        0.33        3.02      2.51 o 
  -7  13   1        0.06       -1.52      2.24 o 
  -6  13   1        8.68        5.66      2.46 o 
  -5  13   1        0.00       -1.16      1.85 o 
  -4  13   1        1.40       -1.02      2.50 o 
  -3  13   1        7.49        6.77      2.13 o 
  -2  13   1        6.71       11.53      2.44 o 
  -1  13   1       17.62       10.04      1.92 o 
   0  13   1        2.46        9.44      1.99 o 
   1  13   1       17.95       34.23      2.68 o 
   2  13   1       61.60       58.22      4.08 o 
   3  13   1        0.45       -0.61      1.93 o 
   4  13   1       22.57       19.70      2.76 o 
   5  13   1       15.65       16.33      2.84 o 
   6  13   1        4.45        8.20      2.73 o 
   7  13   1        2.22        7.50      3.87 o 
   8  13   1        0.00        0.70      7.76 o 
  -8  14   1        1.29        2.49      2.68 o 
  -7  14   1        0.01       -0.03      3.27 o 
  -6  14   1        0.01        1.30      3.14 o 
  -5  14   1        2.12        0.31      2.94 o 
  -4  14   1        6.47        7.73      3.19 o 
  -3  14   1        0.66       -1.22      2.72 o 
  -2  14   1        1.25       -0.14      3.10 o 
  -1  14   1        0.82        2.97      2.35 o 
   0  14   1       48.62       53.07      3.84 o 
   1  14   1       19.84       28.46      2.58 o 
   2  14   1        0.43        4.74      2.47 o 
   3  14   1       25.98       25.72      2.98 o 
   4  14   1       19.84       23.74      3.85 o 
   5  14   1        2.10        1.79      2.36 o 
   6  14   1        0.98        2.35      2.89 o 
   7  14   1        8.90        8.70      4.10 o 
  -7  15   1        0.40        1.31      3.26 o 
  -6  15   1        0.00        0.48      3.33 o 
  -5  15   1        1.75        2.67      3.06 o 
  -4  15   1        0.04        1.11      2.92 o 
  -3  15   1        0.25       -0.27      2.83 o 
  -2  15   1       12.13       11.68      4.17 o 
  -1  15   1       50.33       47.72      4.77 o 
   0  15   1        9.89       19.40      3.09 o 
   1  15   1       44.36       49.12      3.84 o 
   2  15   1       14.06       13.34      3.30 o 
   3  15   1        2.86        3.76      3.19 o 
   4  15   1        0.19       -2.67      2.05 o 
   5  15   1        3.00        3.10      3.01 o 
   6  15   1        2.44       -0.38      4.51 o 
   7  15   1        0.03        6.60      4.78 o 
  -6  16   1        0.14        3.28      3.42 o 
  -5  16   1        1.71        5.45      3.29 o 
  -4  16   1        0.09        5.18      3.27 o 
  -3  16   1        0.23       -1.24      2.87 o 
  -2  16   1        0.18        5.94      3.99 o 
  -1  16   1        2.74        6.77      3.36 o 
   0  16   1        0.00        1.38      2.81 o 
   1  16   1       11.69        8.19      3.40 o 
   2  16   1       20.66       22.70      4.97 o 
   3  16   1        1.26        5.95      3.45 o 
   4  16   1        4.71        3.23      3.27 o 
   5  16   1        0.71        2.37      2.98 o 
   6  16   1        0.21       -2.96      2.95 o 
  -5  17   1        0.53        5.62      4.38 o 
  -4  17   1        0.00        5.03      3.40 o 
  -3  17   1        0.12        0.86      3.03 o 
  -2  17   1        2.48       12.63      4.56 o 
  -1  17   1        0.02        0.93      2.98 o 
   0  17   1        0.04        0.68      3.11 o 
   1  17   1        3.02        1.69      3.06 o 
   2  17   1        6.91       16.29      3.62 o 
   3  17   1        0.03        6.96      3.30 o 
   4  17   1        0.38       -0.83      4.12 o 
   5  17   1        0.29        7.08      4.81 o 
  -4  18   1        0.27        3.78      3.43 o 
  -3  18   1        0.87        4.37      3.43 o 
  -2  18   1        0.28        2.70      4.04 o 
  -1  18   1        0.01        0.43      3.21 o 
   0  18   1        0.30        2.79      4.42 o 
   1  18   1        1.23       -1.24      6.09 o 
   2  18   1        1.05        9.59      3.52 o 
   3  18   1        0.52        0.22      4.15 o 
   4  18   1        0.48        2.97      4.27 o 
  -2  19   1        0.08        7.52      3.47 o 
  -1  19   1        0.00        2.61      5.84 o 
   0  19   1        0.00        1.47      4.47 o 
   1  19   1        0.01        7.08      6.95 o 
   2  19   1        1.69        6.72      3.49 o 
 -11   0   2        0.20       -4.76      3.17 o 
 -10   0   2        0.06       -2.86      3.06 o 
  -9   0   2      279.08      316.01     10.59 o 
  -8   0   2       11.12       12.45      3.51 o 
  -7   0   2        9.36        4.63      1.94 o 
  -6   0   2      248.05      267.06      5.74 o 
  -5   0   2      142.47      118.47      3.39 o 
  -4   0   2     1257.80     1441.34     17.45 o 
  -3   0   2     3530.58     3075.46     33.80 o 
  -2   0   2     2402.43     2373.72     26.13 o 
  -1   0   2     2741.35     2565.69     27.83 o 
   0   0   2     5916.81     6134.82     75.75 o 
   1   0   2    12514.69    12349.85    131.32 o 
   2   0   2      497.53      465.40      6.70 o 
   3   0   2     1576.16     1501.37     18.11 o 
   4   0   2      572.06      645.47      9.72 o 
   5   0   2        0.01       -0.97      1.85 o 
   6   0   2      332.61      346.87      7.88 o 
   7   0   2        7.02        2.32      2.68 o 
   8   0   2        4.50        2.15      2.44 o 
   9   0   2       10.08       10.66      3.85 o 
  10   0   2        0.76        4.80      3.70 o 
 -11   1   2        1.19        2.86      2.72 o 
 -10   1   2        3.60        0.30      2.25 o 
  -9   1   2       77.00       92.03      4.42 o 
  -8   1   2       54.30       49.07      4.10 o 
  -7   1   2      104.78       86.55      2.99 o 
  -6   1   2       44.47       51.44      1.86 o 
  -5   1   2        9.38       20.62      1.30 o 
  -4   1   2       41.92       70.83      1.74 o 
  -3   1   2      737.21      721.82      6.68 o 
  -2   1   2       47.48       28.39      1.78 o 
  -1   1   2     1259.71     1277.74     10.30 o 
   0   1   2     1110.74     1125.39      9.94 o 
   1   1   2     2282.10     2288.04     19.30 o 
   2   1   2     1220.07     1217.04     10.77 o 
   3   1   2      966.14     1037.46      9.40 o 
   4   1   2      143.96      178.42      3.06 o 
   5   1   2       26.55       33.58      2.40 o 
   6   1   2       10.23        9.83      1.48 o 
   7   1   2       18.36       18.37      1.99 o 
   8   1   2        4.55       -1.38      1.62 o 
   9   1   2        8.65        3.76      2.22 o 
  10   1   2        0.05        1.29      2.55 o 
 -11   2   2        0.53       -2.57      2.40 o 
 -10   2   2        1.90        0.02      2.46 o 
  -9   2   2      109.08      112.88      5.27 o 
  -8   2   2        5.34        5.97      2.55 o 
  -7   2   2       63.64       68.65      2.81 o 
  -6   2   2      101.17      104.19      2.93 o 
  -5   2   2       24.51       18.32      1.24 o 
  -4   2   2      677.93      586.34      6.01 o 
  -3   2   2      401.24      366.04      4.00 o 
  -2   2   2      693.81      750.63      6.66 o 
  -1   2   2     2902.40     2731.68     21.04 o 
   0   2   2      545.65      586.72      6.78 o 
   1   2   2     4201.32     4448.69     37.06 o 
   2   2   2      671.56      715.08      6.66 o 
   3   2   2       22.55       34.06      1.92 o 
   4   2   2      104.10      123.04      2.54 o 
   5   2   2        0.06        0.84      1.02 o 
   6   2   2       44.61       58.16      2.32 o 
   7   2   2       20.77       28.17      2.73 o 
   8   2   2        1.77       -1.71      1.78 o 
   9   2   2        3.08       -0.04      1.97 o 
  10   2   2        0.66       -0.18      2.59 o 
 -11   3   2        3.60        2.06      2.72 o 
 -10   3   2        2.48        3.53      2.55 o 
  -9   3   2      124.39      139.70      5.21 o 
  -8   3   2        8.31        8.94      2.22 o 
  -7   3   2        3.15        4.40      1.60 o 
  -6   3   2      102.39      101.89      2.97 o 
  -5   3   2      192.51      180.68      2.91 o 
  -4   3   2      173.88      170.29      3.23 o 
  -3   3   2     1065.49     1164.92     11.28 o 
  -2   3   2       61.45       75.55      1.73 o 
  -1   3   2     1969.47     1979.46     16.78 o 
   0   3   2     4140.19     4025.14     37.81 o 
   1   3   2     2716.51     2345.35     25.88 o 
   2   3   2     1460.88     1606.17     22.92 o 
   3   3   2      336.94      385.75      4.70 o 
   4   3   2      179.87      195.22      3.43 o 
   5   3   2        3.83        4.14      1.14 o 
   6   3   2       38.92       57.23      2.29 o 
   7   3   2        8.45        6.46      1.65 o 
   8   3   2        0.28       -2.12      1.81 o 
   9   3   2        0.67        0.81      1.98 o 
  10   3   2        0.68       -1.65      2.25 o 
 -11   4   2        2.87        0.73      4.54 o 
 -10   4   2        0.77        0.40      2.32 o 
  -9   4   2       51.29       53.21      4.02 o 
  -8   4   2       24.15       34.75      2.86 o 
  -7   4   2        8.49       13.93      1.95 o 
  -6   4   2       11.87       12.50      1.65 o 
  -5   4   2        5.41       11.66      1.40 o 
  -4   4   2       15.95       11.96      1.31 o 
  -3   4   2       13.47       14.68      1.17 o 
  -2   4   2      177.46      290.66      3.36 o 
  -1   4   2       59.96       45.60      1.25 o 
   0   4   2      123.34      150.45      2.60 o 
   1   4   2      623.02      532.05      6.08 o 
   2   4   2        0.02        4.62      0.74 o 
   3   4   2        2.11       -0.75      0.70 o 
   4   4   2       53.19       51.07      1.82 o 
   5   4   2        0.03        2.76      1.16 o 
   6   4   2       45.80       45.86      2.26 o 
   7   4   2        0.17       -2.16      1.44 o 
   8   4   2        1.15       -0.84      1.81 o 
   9   4   2        5.24        4.84      2.24 o 
  10   4   2        0.05       -1.07      2.24 o 
 -11   5   2        4.29        0.42      3.50 o 
 -10   5   2        2.44       -0.27      4.36 o 
  -9   5   2        6.34        6.25      2.24 o 
  -8   5   2      124.35      119.66      4.03 o 
  -7   5   2      136.90      115.45      3.61 o 
  -6   5   2      122.50      125.26      3.39 o 
  -5   5   2       35.35       29.24      2.37 o 
  -4   5   2       93.07      117.82      2.86 o 
  -3   5   2        6.68       25.93      1.52 o 
  -2   5   2      479.81      433.44      4.62 o 
  -1   5   2     1381.54     1184.44     11.28 o 
   0   5   2      542.14      440.71      5.44 o 
   1   5   2        0.13       10.06      1.28 o 
   2   5   2      906.55      792.21     13.30 o 
   3   5   2      100.59       65.79      1.94 o 
   4   5   2      919.59      844.19     17.06 o 
   5   5   2       47.06       47.37      2.02 o 
   6   5   2       17.23       14.84      1.67 o 
   7   5   2       32.80       25.00      2.35 o 
   8   5   2        3.08       -1.57      1.82 o 
   9   5   2       15.31       13.32      4.08 o 
  10   5   2        0.05       -0.15      2.24 o 
 -11   6   2        1.87        3.29      5.43 o 
 -10   6   2        1.74        1.01      2.47 o 
  -9   6   2       38.53       53.70      3.46 o 
  -8   6   2        0.99        1.73      1.95 o 
  -7   6   2        0.40        0.45      1.68 o 
  -6   6   2       71.80       67.62      2.73 o 
  -5   6   2        4.53        1.04      1.17 o 
  -4   6   2        0.62        1.13      0.97 o 
  -3   6   2      117.94       97.63      2.49 o 
  -2   6   2       56.57       99.00      2.08 o 
  -1   6   2      321.84      418.47      7.81 o 
   0   6   2        1.87        2.48      1.11 o 
   1   6   2        6.39       22.36      3.31 o 
   2   6   2       48.28       53.53      1.60 o 
   3   6   2       13.18        7.26      0.99 o 
   4   6   2      103.57       84.15      2.76 o 
   5   6   2        0.00        0.19      1.05 o 
   6   6   2        2.07        0.52      1.42 o 
   7   6   2        0.15       -1.27      1.64 o 
   8   6   2       19.11       19.80      2.51 o 
   9   6   2        3.86        2.36      2.19 o 
  10   6   2        7.80       13.45      3.52 o 
 -10   7   2        0.37       -1.74      2.09 o 
  -9   7   2        1.23       -0.64      1.95 o 
  -8   7   2        0.21       -1.53      1.86 o 
  -7   7   2        2.62        4.48      1.90 o 
  -6   7   2       15.59       21.02      2.05 o 
  -5   7   2       14.64       22.56      1.88 o 
  -4   7   2      140.64      179.50      3.68 o 
  -3   7   2        5.70       30.72      1.75 o 
  -2   7   2       26.55       27.04      2.39 o 
  -1   7   2     2047.15     2393.78     52.34 o 
   0   7   2       13.53        3.46      1.28 o 
   1   7   2      428.42      438.19      6.70 o 
   2   7   2       48.05       54.01      1.69 o 
   3   7   2       10.65       13.86      1.25 o 
   4   7   2        4.80        7.79      1.18 o 
   5   7   2        2.26        2.38      1.17 o 
   6   7   2       78.50       64.98      2.87 o 
   7   7   2       17.60       12.78      2.12 o 
   8   7   2       35.19       43.01      8.03 o 
   9   7   2       27.36       27.52      6.78 o 
 -10   8   2        1.69       -0.49      2.20 o 
  -9   8   2        2.09        1.57      2.19 o 
  -8   8   2       20.71       15.71      2.43 o 
  -7   8   2        0.32       -2.45      1.63 o 
  -6   8   2       11.91        6.92      1.71 o 
  -5   8   2        0.21       -0.46      1.25 o 
  -4   8   2       86.27       81.57      3.06 o 
  -3   8   2       16.23       25.28      1.68 o 
  -2   8   2       63.28       55.08      2.20 o 
  -1   8   2      388.34      327.72      4.70 o 
   0   8   2     1027.66      972.74      9.22 o 
   1   8   2      446.18      440.37      5.10 o 
   2   8   2       51.10       64.85      1.90 o 
   3   8   2       13.56       20.21      1.43 o 
   4   8   2       58.83       57.32      2.35 o 
   5   8   2      115.32       98.37      3.06 o 
   6   8   2       52.09       42.56      3.49 o 
   7   8   2        0.78        0.92      2.35 o 
   8   8   2        8.31        7.69      2.92 o 
   9   8   2        0.19        5.83      2.90 o 
 -10   9   2        0.49       -1.98      2.63 o 
  -9   9   2        1.66        2.62      2.11 o 
  -8   9   2       24.03       33.44      2.94 o 
  -7   9   2        0.00       -2.39      1.69 o 
  -6   9   2       18.00       14.70      2.03 o 
  -5   9   2       24.79       31.46      2.26 o 
  -4   9   2       16.73        9.31      1.45 o 
  -3   9   2       23.79       25.88      1.80 o 
  -2   9   2      248.00      303.48      7.31 o 
  -1   9   2       26.20       25.57      1.99 o 
   0   9   2       12.99       23.48      1.39 o 
   1   9   2       42.04       47.93      2.19 o 
   2   9   2        0.95        4.21      1.32 o 
   3   9   2        4.64        6.65      1.58 o 
   4   9   2       53.81       54.66      3.15 o 
   5   9   2      182.90      168.29      4.92 o 
   6   9   2       11.93       16.50      2.68 o 
   7   9   2        4.17        5.54      2.75 o 
   8   9   2        0.34        1.36      2.50 o 
   9   9   2        1.11        5.44      2.85 o 
  -9  10   2        4.76        6.46      2.35 o 
  -8  10   2       16.00       17.61      2.52 o 
  -7  10   2        2.43        2.43      1.83 o 
  -6  10   2        7.00        3.28      1.75 o 
  -5  10   2        1.90        0.42      1.97 o 
  -4  10   2        1.65        1.97      1.32 o 
  -3  10   2       12.59       15.28      1.64 o 
  -2  10   2       35.78       40.00      1.93 o 
  -1  10   2      240.49      227.54      7.04 o 
   0  10   2        0.69       -0.32      1.21 o 
   1  10   2       27.45       37.83      2.32 o 
   2  10   2      108.58      103.48      3.20 o 
   3  10   2       34.23       36.50      2.42 o 
   4  10   2       31.77       30.01      3.12 o 
   5  10   2       67.18       77.29      4.36 o 
   6  10   2       14.73       17.70      3.35 o 
   7  10   2        6.12        8.51      2.90 o 
   8  10   2        2.30        7.15      2.93 o 
   9  10   2        0.27        2.11      4.01 o 
  -9  11   2       10.83       12.57      2.63 o 
  -8  11   2       20.75       28.15      2.90 o 
  -7  11   2        1.88        1.83      1.89 o 
  -6  11   2        0.07       -0.95      1.60 o 
  -5  11   2        1.58       -2.11      1.40 o 
  -4  11   2        9.36       16.59      1.94 o 
  -3  11   2        1.66        0.60      1.66 o 
  -2  11   2       23.28       18.82      2.42 o 
  -1  11   2       33.75       38.10      3.11 o 
   0  11   2        8.32        8.44      1.56 o 
   1  11   2        1.61        1.54      1.48 o 
   2  11   2       51.33       50.79      2.62 o 
   3  11   2       17.43       37.13      2.48 o 
   4  11   2       24.82       39.91      3.64 o 
   5  11   2        0.08       -1.52      2.81 o 
   6  11   2       42.96       39.25      6.76 o 
   7  11   2        0.91        5.20      2.76 o 
   8  11   2        2.52        2.77      2.54 o 
  -9  12   2        5.60        8.74      2.91 o 
  -8  12   2       13.54       17.66      3.16 o 
  -7  12   2        0.04        3.19      1.96 o 
  -6  12   2       10.07        4.67      1.89 o 
  -5  12   2       43.29       37.58      3.25 o 
  -4  12   2        4.45       -0.58      1.79 o 
  -3  12   2        6.93        1.47      1.86 o 
  -2  12   2        5.86        2.29      1.86 o 
  -1  12   2       10.71       11.10      1.92 o 
   0  12   2       22.86       28.02      2.33 o 
   1  12   2       19.46       19.72      2.26 o 
   2  12   2       59.35       54.07      3.02 o 
   3  12   2        3.96        8.73      2.23 o 
   4  12   2        0.25       -1.67      2.10 o 
   5  12   2        2.79        0.99      3.00 o 
   6  12   2       24.83       21.09      3.50 o 
   7  12   2        1.91        2.19      3.64 o 
   8  12   2        0.87        5.51      3.21 o 
  -8  13   2        1.78        6.22      3.65 o 
  -7  13   2        0.04        0.69      2.39 o 
  -6  13   2        0.95        0.81      2.34 o 
  -5  13   2        0.46        0.71      2.11 o 
  -4  13   2        5.31        4.07      2.05 o 
  -3  13   2        2.86       -0.99      1.90 o 
  -2  13   2        1.06        1.14      2.00 o 
  -1  13   2        4.20        3.50      1.96 o 
   0  13   2       10.38       14.37      2.17 o 
   1  13   2       26.45       24.88      2.59 o 
   2  13   2        9.58       10.51      2.65 o 
   3  13   2        0.02        1.05      2.08 o 
   4  13   2       10.18       12.99      3.84 o 
   5  13   2        7.32       11.69      3.82 o 
   6  13   2        1.38        2.47      3.57 o 
   7  13   2        2.55        7.71      3.11 o 
  -8  14   2        1.75        5.16      3.64 o 
  -7  14   2        0.01       -0.07      3.09 o 
  -6  14   2        8.00        7.35      3.41 o 
  -5  14   2        1.32        0.42      2.94 o 
  -4  14   2        6.97        4.36      2.21 o 
  -3  14   2       10.01        9.67      2.43 o 
  -2  14   2        3.11        4.75      4.19 o 
  -1  14   2        4.76        8.65      2.43 o 
   0  14   2       47.02       47.69      3.70 o 
   1  14   2       18.38       18.41      2.35 o 
   2  14   2        0.01        0.71      2.06 o 
   3  14   2        1.68        1.86      2.47 o 
   4  14   2       24.65       21.64      5.96 o 
   5  14   2        7.32        5.87      7.95 o 
   6  14   2        9.62       11.56      3.28 o 
   7  14   2        0.36        3.31      3.05 o 
  -7  15   2        1.92        2.58      3.46 o 
  -6  15   2        0.54        4.85      3.58 o 
  -5  15   2        1.77        6.38      3.30 o 
  -4  15   2        0.12        0.21      2.79 o 
  -3  15   2        0.27       -0.56      2.83 o 
  -2  15   2        0.67        4.06      2.35 o 
  -1  15   2        0.28        2.30      2.20 o 
   0  15   2        5.60        6.36      2.59 o 
   1  15   2        0.44        0.79      1.93 o 
   2  15   2        0.00        1.43      2.22 o 
   3  15   2       10.34        8.86      3.09 o 
   4  15   2        7.76        9.28      3.70 o 
   5  15   2        5.93        9.20      3.95 o 
   6  15   2        0.08        2.34      4.60 o 
  -6  16   2        1.30        3.58      3.45 o 
  -5  16   2        0.49        2.64      3.23 o 
  -4  16   2        2.44       -2.60      2.80 o 
  -3  16   2        1.07        1.90      3.08 o 
  -2  16   2        2.04        5.79      3.66 o 
  -1  16   2        1.55        3.08      3.12 o 
   0  16   2        3.49       -0.02      2.83 o 
   1  16   2        8.75        7.53      2.92 o 
   2  16   2        3.63        3.70      2.86 o 
   3  16   2       21.71       20.66      3.78 o 
   4  16   2        0.75        2.88      3.47 o 
   5  16   2        0.46        3.35      4.78 o 
  -5  17   2        0.09        0.83      3.71 o 
  -4  17   2        0.71       -2.31      3.26 o 
  -3  17   2        1.16        4.03      3.20 o 
  -2  17   2        0.20        2.06      3.73 o 
  -1  17   2        0.79        4.18      3.38 o 
   0  17   2        0.92       -0.71      2.89 o 
   1  17   2        7.31        9.14      4.27 o 
   2  17   2        0.05        0.29      4.05 o 
   3  17   2        7.71       16.77      8.07 o 
   4  17   2        2.10        1.21      3.37 o 
  -4  18   2        0.11        4.88      3.48 o 
  -3  18   2        0.68        5.25      3.52 o 
  -2  18   2        0.20        2.52      3.73 o 
  -1  18   2        0.07        0.06      3.08 o 
   0  18   2        0.06        1.12      7.08 o 
   1  18   2        2.21       -1.24      6.21 o 
   2  18   2        0.05        6.16      4.32 o 
   3  18   2        2.67        5.22      6.83 o 
  -2  19   2        1.45        6.21      3.47 o 
  -1  19   2        0.88        7.46      4.25 o 
   0  19   2        0.06       13.66      8.45 o 
   1  19   2        1.23        3.85      6.71 o 
 -11   1   3        0.19       -0.26      2.58 o 
 -10   1   3        0.90       -2.47      2.23 o 
  -9   1   3       26.02       25.59      3.27 o 
  -8   1   3       12.63       10.99      2.48 o 
  -7   1   3       65.26       72.04      2.80 o 
  -6   1   3        2.59        0.44      0.99 o 
  -5   1   3      147.62      230.38      3.52 o 
  -4   1   3      794.46      758.74      7.46 o 
  -3   1   3       32.31       47.07      1.42 o 
  -2   1   3       72.49       77.87      1.60 o 
  -1   1   3      516.80      478.93      4.72 o 
   0   1   3      110.85       94.98      1.90 o 
   1   1   3       11.33        5.62      0.84 o 
   2   1   3      372.60      407.97      4.57 o 
   3   1   3        4.00        3.96      1.21 o 
   4   1   3        1.91        0.46      0.95 o 
   5   1   3       19.21       23.48      1.72 o 
   6   1   3       67.43       79.01      2.67 o 
   7   1   3        0.00       -2.26      1.51 o 
   8   1   3       27.35       36.70      2.67 o 
   9   1   3        0.01       -3.27      2.53 o 
  10   1   3        1.24       -2.21      3.04 o 
 -11   2   3        0.40       -3.52      2.35 o 
 -10   2   3        2.14       -1.43      2.51 o 
  -9   2   3        1.30       12.07      2.83 o 
  -8   2   3        3.11        7.69      2.35 o 
  -7   2   3      124.85      122.58      3.51 o 
  -6   2   3        0.67       -0.52      1.10 o 
  -5   2   3      213.79      215.18      3.45 o 
  -4   2   3       62.20       51.13      1.66 o 
  -3   2   3       62.61       57.69      1.51 o 
  -2   2   3      729.34      762.44      7.01 o 
  -1   2   3       39.34       36.73      1.44 o 
   0   2   3       10.50        9.38      0.87 o 
   1   2   3        4.00        7.23      0.90 o 
   2   2   3      257.44      244.23      3.26 o 
   3   2   3      810.01      930.44      8.91 o 
   4   2   3      150.15      146.10      2.93 o 
   5   2   3      156.05      142.97      3.16 o 
   6   2   3        0.28        1.25      1.37 o 
   7   2   3       23.99       18.21      2.02 o 
   8   2   3        1.42        0.51      2.10 o 
   9   2   3        0.12        0.33      2.24 o 
  10   2   3        1.39       -0.84      4.91 o 
 -11   3   3        1.41        0.04      2.56 o 
 -10   3   3        0.00       -2.78      2.26 o 
  -9   3   3      156.06      164.95      5.51 o 
  -8   3   3      340.20      327.70      8.44 o 
  -7   3   3        0.64        3.90      1.61 o 
  -6   3   3       55.51       61.50      2.50 o 
  -5   3   3        0.01       11.82      1.13 o 
  -4   3   3      799.28      995.48      9.27 o 
  -3   3   3      497.55      528.27      5.49 o 
  -2   3   3       16.99       16.81      0.99 o 
  -1   3   3      145.86      152.82      2.76 o 
   0   3   3       36.19       22.76      1.83 o 
   1   3   3      856.81      799.15      8.11 o 
   2   3   3      556.33      622.49      7.04 o 
   3   3   3     1759.17     1615.26     16.91 o 
   4   3   3        7.82       14.81      1.41 o 
   5   3   3        4.26        8.09      1.43 o 
   6   3   3      124.79      117.74      3.17 o 
   7   3   3       44.58       39.48      2.47 o 
   8   3   3       14.27       14.93      2.62 o 
   9   3   3        0.78       -2.04      2.15 o 
  10   3   3        0.12       -0.15      2.50 o 
 -11   4   3        4.80        3.84      2.99 o 
 -10   4   3        0.05       -3.20      2.18 o 
  -9   4   3        0.15        7.63      2.32 o 
  -8   4   3       42.38       49.61      5.77 o 
  -7   4   3       74.51       67.30      2.92 o 
  -6   4   3        6.61       17.34      1.79 o 
  -5   4   3       44.68       42.02      2.04 o 
  -4   4   3      386.37      321.76      4.90 o 
  -3   4   3      232.86      166.68      2.79 o 
  -2   4   3       13.01       27.77      1.21 o 
  -1   4   3     1428.88     1273.37     12.94 o 
   0   4   3      786.59      803.25      8.51 o 
   1   4   3      135.88      166.36      2.75 o 
   2   4   3      563.83      665.89      8.68 o 
   3   4   3      427.02      377.79      5.18 o 
   4   4   3      425.17      441.80      7.32 o 
   5   4   3      288.12      259.60      5.04 o 
   6   4   3        5.05        4.05      1.52 o 
   7   4   3        1.02        0.19      1.83 o 
   8   4   3        0.42       -1.52      2.00 o 
   9   4   3        3.70        2.28      2.34 o 
  10   4   3        0.36       -1.01      2.49 o 
 -11   5   3        0.34       -2.69      3.33 o 
 -10   5   3        1.45        0.28      2.50 o 
  -9   5   3       23.91       30.96      2.91 o 
  -8   5   3       34.20       43.47      4.87 o 
  -7   5   3      174.12      179.15      4.48 o 
  -6   5   3       86.33       74.95      2.82 o 
  -5   5   3        0.18        1.85      1.11 o 
  -4   5   3       21.24       25.27      1.67 o 
  -3   5   3      152.73      153.01      2.51 o 
  -2   5   3       32.83       52.26      1.50 o 
  -1   5   3       33.51       49.92      3.20 o 
   0   5   3      154.64      210.33      3.51 o 
   1   5   3     1064.81     1195.13     12.11 o 
   2   5   3      449.68      398.39      5.72 o 
   3   5   3      646.33      642.37      8.23 o 
   4   5   3      695.44      650.19     13.42 o 
   5   5   3      118.20      120.21      3.01 o 
   6   5   3       43.62       51.11      3.36 o 
   7   5   3        0.75       -2.41      1.61 o 
   8   5   3        2.74        3.53      2.13 o 
   9   5   3        1.10        1.79      2.94 o 
 -10   6   3        2.67        4.28      2.61 o 
  -9   6   3       11.86        8.93      2.35 o 
  -8   6   3       14.91       13.14      2.43 o 
  -7   6   3      133.13      129.92      3.98 o 
  -6   6   3       76.90       78.79      2.92 o 
  -5   6   3        9.51       12.47      1.60 o 
  -4   6   3       51.46       61.01      2.22 o 
  -3   6   3      204.57      187.16      2.92 o 
  -2   6   3      407.83      382.04      6.58 o 
  -1   6   3        0.67        2.24      1.24 o 
   0   6   3       48.02       41.74      1.80 o 
   1   6   3       13.28       59.46      3.10 o 
   2   6   3       87.83       90.45      2.00 o 
   3   6   3      328.78      251.08      5.56 o 
   4   6   3       28.73       39.92      2.37 o 
   5   6   3       44.32       42.75      2.31 o 
   6   6   3       18.80       18.33      2.09 o 
   7   6   3        0.52       -1.24      2.28 o 
   8   6   3       14.74       22.62      3.43 o 
   9   6   3        0.30       -1.06      2.85 o 
 -10   7   3        0.00        1.43      3.06 o 
  -9   7   3        0.69        0.76      2.08 o 
  -8   7   3        1.03        1.42      2.00 o 
  -7   7   3        8.53        6.10      2.54 o 
  -6   7   3        3.38        6.61      1.72 o 
  -5   7   3        3.33        4.93      1.43 o 
  -4   7   3       23.96       37.50      2.03 o 
  -3   7   3       27.74       48.81      1.63 o 
  -2   7   3      166.91      237.77      3.65 o 
  -1   7   3      244.93      217.37      4.48 o 
   0   7   3      100.33       76.83      2.40 o 
   1   7   3        2.71        4.78      1.79 o 
   2   7   3       21.28       47.32      2.07 o 
   3   7   3       26.04       42.97      3.71 o 
   4   7   3       78.87       71.97      2.65 o 
   5   7   3        0.75       -0.36      1.65 o 
   6   7   3        3.94       -3.78      2.52 o 
   7   7   3        0.74       -3.29      2.19 o 
   8   7   3        1.86       -0.12      2.59 o 
   9   7   3        0.68        0.44      3.53 o 
 -10   8   3        0.29        0.90      2.17 o 
  -9   8   3       13.94       18.05      2.81 o 
  -8   8   3        0.16        2.79      2.04 o 
  -7   8   3       54.88       59.07      3.26 o 
  -6   8   3       86.32       87.85      3.36 o 
  -5   8   3       11.56       11.99      1.71 o 
  -4   8   3        2.66        1.34      1.14 o 
  -3   8   3       13.00       10.80      1.35 o 
  -2   8   3      333.98      442.36      5.61 o 
  -1   8   3       15.42       20.85      1.98 o 
   0   8   3      186.51      209.31      4.05 o 
   1   8   3       36.98       28.20      2.18 o 
   2   8   3        8.22       10.40      1.48 o 
   3   8   3        5.95        7.75      1.44 o 
   4   8   3       35.76       45.43      3.57 o 
   5   8   3        0.79        0.36      1.79 o 
   6   8   3        1.49       -2.57      2.08 o 
   7   8   3        1.77       -0.74      2.34 o 
   8   8   3        5.54        9.06      3.15 o 
   9   8   3        2.59        3.76      2.98 o 
 -10   9   3        0.50        1.28      2.29 o 
  -9   9   3        4.02        5.65      2.28 o 
  -8   9   3        3.92        2.83      2.02 o 
  -7   9   3       31.24       34.94      2.91 o 
  -6   9   3        8.54        8.22      2.51 o 
  -5   9   3       42.58       56.14      2.81 o 
  -4   9   3       10.36       17.21      1.79 o 
  -3   9   3       11.48        6.96      1.30 o 
  -2   9   3        6.92       11.81      2.12 o 
  -1   9   3       14.56        7.79      1.69 o 
   0   9   3       55.43       48.96      2.22 o 
   1   9   3        3.24        7.60      1.59 o 
   2   9   3        4.18        2.06      1.25 o 
   3   9   3       61.57       44.09      2.34 o 
   4   9   3       15.60       24.39      2.55 o 
   5   9   3       58.27       59.39      4.42 o 
   6   9   3       22.69       22.89      3.48 o 
   7   9   3        2.90        0.57      2.53 o 
   8   9   3        0.41        6.13      2.91 o 
   9   9   3        0.00        4.53      3.06 o 
  -9  10   3        1.22        1.58      2.23 o 
  -8  10   3        7.42       10.70      2.34 o 
  -7  10   3       25.50       35.12      2.89 o 
  -6  10   3        4.64        4.09      1.92 o 
  -5  10   3        0.07       -1.09      1.43 o 
  -4  10   3        2.79       -1.62      1.67 o 
  -3  10   3       17.65        6.91      1.91 o 
  -2  10   3       13.63       19.12      2.35 o 
  -1  10   3      162.72      154.97      4.84 o 
   0  10   3      306.95      273.74      5.11 o 
   1  10   3        1.25       -0.31      1.43 o 
   2  10   3        3.19        5.32      1.53 o 
   3  10   3        0.05        9.77      2.03 o 
   4  10   3      109.71      111.97      4.46 o 
   5  10   3       87.36       84.84      4.81 o 
   6  10   3       11.47        6.92      2.92 o 
   7  10   3        0.07        1.12      2.60 o 
   8  10   3        0.13        1.91      2.63 o 
  -9  11   3        5.36        4.83      2.27 o 
  -8  11   3        0.30        0.68      2.03 o 
  -7  11   3        4.93        7.66      2.10 o 
  -6  11   3        2.49        5.23      2.43 o 
  -5  11   3       22.69       10.89      2.47 o 
  -4  11   3        2.72       -1.08      2.69 o 
  -3  11   3        1.86       -2.24      1.68 o 
  -2  11   3        0.13       -1.70      1.76 o 
  -1  11   3        0.42       -1.15      1.49 o 
   0  11   3      119.10      112.61      3.43 o 
   1  11   3       18.07       22.47      2.42 o 
   2  11   3        0.23        7.69      2.05 o 
   3  11   3       61.68       55.13      3.40 o 
   4  11   3       26.30       14.14      3.03 o 
   5  11   3      101.42       82.89      4.88 o 
   6  11   3        0.37        2.54      2.62 o 
   7  11   3        6.94        4.47      2.87 o 
   8  11   3        0.26       -0.37      2.59 o 
  -9  12   3        0.08        4.88      2.96 o 
  -8  12   3        0.03        2.75      2.52 o 
  -7  12   3       10.53       11.93      2.88 o 
  -6  12   3        0.55        1.04      2.21 o 
  -5  12   3        3.98        4.03      2.38 o 
  -4  12   3        2.78       -2.68      1.98 o 
  -3  12   3       10.73       10.48      3.41 o 
  -2  12   3       62.46       75.07      5.22 o 
  -1  12   3        0.49        2.97      1.94 o 
   0  12   3       30.15       29.48      2.48 o 
   1  12   3        4.14        5.63      2.05 o 
   2  12   3       15.01       14.37      2.43 o 
   3  12   3        2.30        8.60      2.21 o 
   4  12   3        4.94       13.16      3.13 o 
   5  12   3       22.90       26.52      6.75 o 
   6  12   3        2.91        4.60      4.63 o 
   7  12   3        0.28        0.95      2.69 o 
  -8  13   3        0.69        0.82      2.67 o 
  -7  13   3        0.32        2.73      2.53 o 
  -6  13   3        0.25       -1.10      2.21 o 
  -5  13   3        8.00        0.76      2.19 o 
  -4  13   3        2.19        4.94      2.28 o 
  -3  13   3        1.77       -1.84      2.04 o 
  -2  13   3       10.25        2.26      2.35 o 
  -1  13   3        6.12        9.05      2.47 o 
   0  13   3        0.99        3.91      1.76 o 
   1  13   3       17.53       15.97      2.45 o 
   2  13   3        4.35        4.11      2.08 o 
   3  13   3        1.81        2.36      2.48 o 
   4  13   3        5.02        7.54      2.86 o 
   5  13   3        0.35        3.81      2.69 o 
   6  13   3        1.41        1.94      2.60 o 
   7  13   3        0.61        2.17      3.29 o 
  -7  14   3        0.27        2.36      2.59 o 
  -6  14   3        2.37        2.82      2.50 o 
  -5  14   3        8.28        4.39      2.44 o 
  -4  14   3        2.09        3.27      3.19 o 
  -3  14   3        0.48        0.82      2.22 o 
  -2  14   3       29.70       29.52      3.53 o 
  -1  14   3       13.77        7.80      2.43 o 
   0  14   3        1.41        1.86      2.32 o 
   1  14   3        0.54       -3.18      2.12 o 
   2  14   3        4.53        1.56      2.24 o 
   3  14   3       12.28        3.86      2.64 o 
   4  14   3        0.80        2.64      2.62 o 
   5  14   3        0.08        5.80      3.05 o 
   6  14   3        9.39       18.29      5.23 o 
  -7  15   3        0.36        4.37      3.65 o 
  -6  15   3        1.85       -0.90      3.01 o 
  -5  15   3        5.39        5.62      2.57 o 
  -4  15   3        0.02       -0.37      2.24 o 
  -3  15   3        4.28        3.23      2.46 o 
  -2  15   3       15.37       16.50      3.19 o 
  -1  15   3        3.38        2.00      2.24 o 
   0  15   3        0.05       -1.94      3.26 o 
   1  15   3        0.19        2.55      2.57 o 
   2  15   3        9.67       13.57      3.08 o 
   3  15   3        0.03        3.34      2.73 o 
   4  15   3        0.82        3.61      2.74 o 
   5  15   3        2.93        3.39      3.24 o 
   6  15   3        1.72        5.53      3.06 o 
  -6  16   3        0.08        3.97      3.57 o 
  -5  16   3        0.09        7.29      3.53 o 
  -4  16   3        0.15        0.45      3.14 o 
  -3  16   3        0.11        4.38      2.51 o 
  -2  16   3        6.32        4.26      2.63 o 
  -1  16   3        0.75        2.98      2.70 o 
   0  16   3        0.52        3.13      3.91 o 
   1  16   3        2.09        5.33      2.23 o 
   2  16   3       11.38       12.32      3.04 o 
   3  16   3        7.84       20.98      3.55 o 
   4  16   3        3.00        9.23      3.14 o 
   5  16   3        0.00        3.69      4.03 o 
  -5  17   3        2.90        6.01      3.59 o 
  -4  17   3        1.21        5.89      3.56 o 
  -3  17   3        2.86       -0.71      2.98 o 
  -2  17   3        0.02        2.36      4.84 o 
  -1  17   3        0.01        2.02      4.47 o 
   0  17   3        0.08       -0.03      4.28 o 
   1  17   3        0.00        3.92      3.64 o 
   2  17   3        5.30        8.66      3.89 o 
   3  17   3        7.87       11.17      3.17 o 
   4  17   3        3.68        8.97      5.19 o 
  -3  18   3        1.95        3.04      4.22 o 
  -2  18   3        0.30        7.08      5.96 o 
  -1  18   3        0.01        8.57      5.96 o 
   0  18   3        0.48        8.14      4.34 o 
   1  18   3        0.41       12.54      8.07 o 
   2  18   3        1.13       13.76      6.77 o 
 -11   0   4        0.01       -0.21      8.26 o 
 -10   0   4        1.91       -0.90      3.66 o 
  -9   0   4       77.18       88.53      8.20 o 
  -8   0   4      223.08      195.02     14.47 o 
  -7   0   4       76.68       86.60      4.95 o 
  -6   0   4        0.09        5.79      1.73 o 
  -5   0   4        0.93        2.47      1.42 o 
  -4   0   4      765.86      647.79      9.66 o 
  -3   0   4     3874.38     3900.31     43.06 o 
  -2   0   4      155.63      100.07      2.79 o 
  -1   0   4      202.91      285.88      4.94 o 
   0   0   4     1202.54     1337.04     32.56 o 
   1   0   4      360.37      510.14      9.01 o 
   2   0   4      148.73      181.81      4.13 o 
   3   0   4       26.51       33.88      2.32 o 
   4   0   4       21.48       33.34      2.58 o 
   5   0   4        1.22       -0.07      1.71 o 
   6   0   4       20.85       38.71      3.59 o 
   7   0   4      150.71      165.97     10.00 o 
   8   0   4        4.17        2.71      3.17 o 
   9   0   4        8.05        8.12      7.45 o 
 -11   1   4        0.32       -3.13      2.49 o 
 -10   1   4        1.48       -2.41      2.20 o 
  -9   1   4       22.25       29.61      3.35 o 
  -8   1   4        0.59       10.29      2.74 o 
  -7   1   4        1.89        1.93      2.05 o 
  -6   1   4        3.27       11.38      1.37 o 
  -5   1   4      101.45      148.99      2.91 o 
  -4   1   4        0.37       11.74      1.15 o 
  -3   1   4       28.48       77.72      2.93 o 
  -2   1   4      119.59       80.27      1.81 o 
  -1   1   4      532.58      425.68      4.61 o 
   0   1   4       48.73       14.61      1.27 o 
   1   1   4        0.72        9.79      1.08 o 
   2   1   4      355.60      291.90      3.89 o 
   3   1   4        9.43        3.07      0.98 o 
   4   1   4        0.02       -0.42      1.03 o 
   5   1   4        4.74        3.57      1.38 o 
   6   1   4       11.00       16.38      2.06 o 
   7   1   4        5.13       12.13      2.33 o 
   8   1   4        5.99        3.35      2.21 o 
   9   1   4        0.24       -0.91      2.42 o 
 -11   2   4        0.00       -3.45      2.90 o 
 -10   2   4        1.27       -0.25      2.40 o 
  -9   2   4       21.63       30.95      3.27 o 
  -8   2   4       79.24       81.59      4.17 o 
  -7   2   4        4.70        0.78      1.53 o 
  -6   2   4       36.27       32.88      2.10 o 
  -5   2   4       11.84       17.21      1.34 o 
  -4   2   4        5.51       -1.09      0.73 o 
  -3   2   4      484.51      579.34      6.12 o 
  -2   2   4        0.30        3.63      0.82 o 
  -1   2   4      303.05      206.88      3.12 o 
   0   2   4        6.04       13.77      1.22 o 
   1   2   4      108.32       49.91      1.77 o 
   2   2   4      256.14      230.06      3.34 o 
   3   2   4       43.64       36.39      1.71 o 
   4   2   4       43.87       42.81      1.99 o 
   5   2   4        4.39        2.33      1.47 o 
   6   2   4       23.37       26.07      2.32 o 
   7   2   4       88.92       92.22      3.53 o 
   8   2   4        2.80       -0.67      2.08 o 
   9   2   4        0.37       -1.44      2.47 o 
 -11   3   4        4.43       -0.36      2.58 o 
 -10   3   4        5.98        3.27      2.68 o 
  -9   3   4        9.14       12.90      2.72 o 
  -8   3   4       40.01       35.29      2.88 o 
  -7   3   4       12.19       10.88      1.91 o 
  -6   3   4       20.74       21.41      1.90 o 
  -5   3   4       48.82       48.80      2.10 o 
  -4   3   4       26.84       36.76      1.50 o 
  -3   3   4      106.72       85.24      2.00 o 
  -2   3   4      312.06      393.89      4.53 o 
  -1   3   4        9.97       14.95      1.42 o 
   0   3   4      215.80      167.64      3.63 o 
   1   3   4      120.20      114.08      2.52 o 
   2   3   4      337.71      415.90      5.58 o 
   3   3   4       15.36        6.16      1.21 o 
   4   3   4       72.88       86.51      2.76 o 
   5   3   4        5.45        2.49      1.47 o 
   6   3   4        2.01        1.19      1.58 o 
   7   3   4        0.30        1.20      1.90 o 
   8   3   4        0.02       -2.51      2.09 o 
   9   3   4        0.91       -1.05      2.48 o 
 -11   4   4        0.03       -2.99      2.60 o 
 -10   4   4        6.75        7.56      2.69 o 
  -9   4   4        0.20       -0.17      2.13 o 
  -8   4   4       65.84       75.20      4.84 o 
  -7   4   4        1.57        1.85      1.76 o 
  -6   4   4        4.81        5.19      1.52 o 
  -5   4   4        1.80        0.35      1.09 o 
  -4   4   4        1.75        3.06      0.87 o 
  -3   4   4       78.67       71.44      1.87 o 
  -2   4   4        0.90        2.98      0.85 o 
  -1   4   4      434.11      399.77      5.36 o 
   0   4   4      294.70      316.99      4.28 o 
   1   4   4        1.51        9.23      1.59 o 
   2   4   4      667.60      694.26      9.28 o 
   3   4   4        1.09        0.75      1.04 o 
   4   4   4        9.60       17.72      1.72 o 
   5   4   4       46.14       66.10      2.83 o 
   6   4   4        0.06       -2.30      1.53 o 
   7   4   4       10.28       11.61      2.15 o 
   8   4   4        0.03       -2.11      2.48 o 
   9   4   4        2.89        0.93      3.46 o 
 -11   5   4        0.73        0.48      2.70 o 
 -10   5   4        6.29       10.97      2.85 o 
  -9   5   4        0.34       -1.57      1.87 o 
  -8   5   4       27.23       21.50      2.63 o 
  -7   5   4      115.93      125.16      3.97 o 
  -6   5   4       39.80       27.87      2.19 o 
  -5   5   4      187.93      226.10      4.42 o 
  -4   5   4       12.06       24.92      1.69 o 
  -3   5   4        8.69        4.18      0.93 o 
  -2   5   4       19.62       16.56      1.13 o 
  -1   5   4       26.49       23.18      1.33 o 
   0   5   4      701.99      725.77      9.55 o 
   1   5   4        7.62        1.52      1.15 o 
   2   5   4       83.52       68.94      2.19 o 
   3   5   4       59.41       55.18      2.18 o 
   4   5   4       44.13       35.64      2.15 o 
   5   5   4      381.55      348.91      9.54 o 
   6   5   4       16.97       12.10      2.49 o 
   7   5   4       15.84       19.62      3.42 o 
   8   5   4        0.00       -0.62      3.89 o 
   9   5   4        0.26        4.03      3.76 o 
 -10   6   4        2.48        3.67      2.67 o 
  -9   6   4        0.68       -0.21      1.90 o 
  -8   6   4       34.25       35.78      2.90 o 
  -7   6   4        0.27        9.82      2.11 o 
  -6   6   4       37.11       30.80      2.74 o 
  -5   6   4       67.59       67.67      2.61 o 
  -4   6   4       37.94       35.58      2.01 o 
  -3   6   4       24.37       16.97      1.27 o 
  -2   6   4        8.38       18.51      1.24 o 
  -1   6   4      107.17      125.48      3.31 o 
   0   6   4       37.39       36.37      1.80 o 
   1   6   4      228.75      228.97      4.41 o 
   2   6   4      189.69      222.09      4.93 o 
   3   6   4       13.79        7.50      1.69 o 
   4   6   4        6.92        5.32      1.86 o 
   5   6   4      420.78      404.61     11.80 o 
   6   6   4        5.80        5.88      2.20 o 
   7   6   4        0.57        0.38      2.57 o 
   8   6   4        0.98        1.08      3.17 o 
   9   6   4        4.26        4.28      3.28 o 
 -10   7   4        2.07        2.13      2.55 o 
  -9   7   4        2.77        0.83      2.04 o 
  -8   7   4        0.22        2.95      2.03 o 
  -7   7   4      129.78      135.79      5.13 o 
  -6   7   4       37.75       47.48      2.89 o 
  -5   7   4      164.16      133.16      3.56 o 
  -4   7   4       51.09       76.14      2.59 o 
  -3   7   4        0.44        2.01      1.02 o 
  -2   7   4       18.28        9.01      1.57 o 
  -1   7   4       76.22       66.16      2.64 o 
   0   7   4      395.58      399.98      5.86 o 
   1   7   4        0.15       -1.73      1.16 o 
   2   7   4        3.16        1.55      1.47 o 
   3   7   4        1.34       -1.96      1.34 o 
   4   7   4       35.98       42.11      3.01 o 
   5   7   4      489.34      471.70      8.67 o 
   6   7   4        3.51        5.65      2.76 o 
   7   7   4        0.22        1.81      2.81 o 
   8   7   4        0.04        0.51      2.78 o 
   9   7   4        6.62        7.67      3.74 o 
 -10   8   4        3.74        5.87      2.77 o 
  -9   8   4        6.71       10.70      2.41 o 
  -8   8   4        0.25        0.84      1.92 o 
  -7   8   4        5.03       21.09      2.44 o 
  -6   8   4       25.88       28.51      2.53 o 
  -5   8   4       81.68       92.77      3.66 o 
  -4   8   4        0.54        3.36      1.34 o 
  -3   8   4        2.50        0.07      1.54 o 
  -2   8   4        7.54        9.28      1.57 o 
  -1   8   4      189.16      159.29      4.62 o 
   0   8   4        4.00        6.62      1.42 o 
   1   8   4        2.06       -1.70      1.27 o 
   2   8   4       13.73       19.78      2.23 o 
   3   8   4        0.79        6.23      1.84 o 
   4   8   4       25.05       31.11      3.08 o 
   5   8   4       38.70       50.77      3.37 o 
   6   8   4        4.07        7.66      2.91 o 
   7   8   4        4.77        3.12      2.88 o 
   8   8   4        0.12        6.37      3.33 o 
 -10   9   4        0.25        4.58      2.34 o 
  -9   9   4        0.00        0.77      2.07 o 
  -8   9   4       21.78       22.50      2.72 o 
  -7   9   4       29.30       31.92      2.83 o 
  -6   9   4        3.40       -1.32      1.78 o 
  -5   9   4      101.75       93.09      4.01 o 
  -4   9   4        0.01       -1.16      1.72 o 
  -3   9   4       10.94        2.85      1.73 o 
  -2   9   4       91.24       78.52      2.94 o 
  -1   9   4       29.73       48.64      2.72 o 
   0   9   4        2.19       -0.41      1.35 o 
   1   9   4       13.31        4.64      1.65 o 
   2   9   4        3.10        5.27      1.77 o 
   3   9   4       45.76       35.73      2.91 o 
   4   9   4       59.04       51.04      3.59 o 
   5   9   4        2.55        4.29      3.82 o 
   6   9   4        1.34        1.16      2.69 o 
   7   9   4        0.85        1.10      2.87 o 
   8   9   4        1.30       -0.87      2.88 o 
  -9  10   4        0.17       -2.29      2.00 o 
  -8  10   4        7.76       11.53      2.40 o 
  -7  10   4       17.31       22.09      3.12 o 
  -6  10   4        0.46       -0.58      2.35 o 
  -5  10   4       15.14        6.47      2.40 o 
  -4  10   4        7.11        6.59      2.23 o 
  -3  10   4       36.30       55.16      3.31 o 
  -2  10   4       15.33       20.13      2.67 o 
  -1  10   4       17.65       16.38      2.22 o 
   0  10   4      120.14      132.13      4.14 o 
   1  10   4        4.77        4.08      1.80 o 
   2  10   4      113.30      117.53      4.11 o 
   3  10   4        9.71       17.18      2.53 o 
   4  10   4        3.18       12.38      2.48 o 
   5  10   4        2.29        4.72      2.79 o 
   6  10   4        0.03       -0.26      3.45 o 
   7  10   4        2.79       -0.09      2.67 o 
   8  10   4        4.21        7.80      3.27 o 
  -9  11   4        0.01        1.47      2.74 o 
  -8  11   4        4.94       11.22      2.98 o 
  -7  11   4        2.85        4.58      2.52 o 
  -6  11   4        4.07        7.50      2.71 o 
  -5  11   4       14.89       18.13      2.85 o 
  -4  11   4       10.17       11.46      2.45 o 
  -3  11   4       45.20       33.93      4.15 o 
  -2  11   4       27.23       13.89      2.76 o 
  -1  11   4       86.25       68.06      3.84 o 
   0  11   4       10.92       18.11      2.50 o 
   1  11   4       11.91       16.57      2.48 o 
   2  11   4       27.43       25.21      2.78 o 
   3  11   4       25.29       22.94      2.81 o 
   4  11   4        2.74        9.48      2.89 o 
   5  11   4        7.71        8.07      2.93 o 
   6  11   4        0.59        0.11      2.60 o 
   7  11   4        3.57        5.41      3.19 o 
  -8  12   4        4.05        8.10      2.88 o 
  -7  12   4        0.20       -0.73      2.36 o 
  -6  12   4        0.00       -0.26      2.29 o 
  -5  12   4        2.16        0.13      2.17 o 
  -4  12   4        7.59        5.43      2.67 o 
  -3  12   4        1.88       -2.15      1.94 o 
  -2  12   4        7.90        5.39      2.57 o 
  -1  12   4        6.97       10.63      3.88 o 
   0  12   4        0.04        1.98      1.98 o 
   1  12   4       14.55       15.42      2.56 o 
   2  12   4       22.40       21.68      3.01 o 
   3  12   4       28.82       23.66      3.14 o 
   4  12   4        9.40       10.33      3.06 o 
   5  12   4        4.40        2.31      2.58 o 
   6  12   4        5.78        6.46      3.01 o 
   7  12   4        2.61        4.44      3.02 o 
  -8  13   4        0.97        6.97      4.28 o 
  -7  13   4        0.68        1.76      2.56 o 
  -6  13   4        0.25        2.42      2.50 o 
  -5  13   4        0.34       -0.36      2.28 o 
  -4  13   4        3.47        0.79      2.22 o 
  -3  13   4        6.49        5.47      2.45 o 
  -2  13   4        5.30        5.85      3.07 o 
  -1  13   4        0.50       -2.31      2.33 o 
   0  13   4        0.11       -0.61      1.93 o 
   1  13   4        6.66        2.60      2.19 o 
   2  13   4        0.25       -2.77      1.85 o 
   3  13   4        8.72       12.62      3.19 o 
   4  13   4        6.02       10.02      3.02 o 
   5  13   4        4.20        6.78      3.08 o 
   6  13   4        1.03        4.95      3.36 o 
  -7  14   4        0.12       -3.62      2.81 o 
  -6  14   4        0.70       -1.40      2.40 o 
  -5  14   4       10.69        9.03      2.68 o 
  -4  14   4        0.14       -0.60      2.32 o 
  -3  14   4       28.22       21.66      3.56 o 
  -2  14   4        0.02        1.54      2.98 o 
  -1  14   4        3.41        3.49      2.75 o 
   0  14   4        9.93        9.21      2.90 o 
   1  14   4        2.43        0.67      2.60 o 
   2  14   4        0.12        0.79      2.16 o 
   3  14   4        0.19        0.87      2.49 o 
   4  14   4        0.04        2.06      2.72 o 
   5  14   4        8.58        5.08      2.99 o 
   6  14   4        2.36        3.73      2.96 o 
  -6  15   4        0.04        4.74      2.74 o 
  -5  15   4        0.65       10.23      2.85 o 
  -4  15   4        5.32        6.56      2.62 o 
  -3  15   4        1.58        5.68      3.01 o 
  -2  15   4        0.19        1.63      3.04 o 
  -1  15   4        0.14       -1.73      2.72 o 
   0  15   4        1.16        1.20      3.60 o 
   1  15   4        0.01        1.59      2.10 o 
   2  15   4        0.83        0.93      2.77 o 
   3  15   4        0.01        1.96      2.73 o 
   4  15   4        0.66        0.67      3.79 o 
   5  15   4        0.82        1.86      3.28 o 
  -6  16   4        0.11        4.08      2.83 o 
  -5  16   4        4.18        4.28      3.21 o 
  -4  16   4        3.23        2.26      2.72 o 
  -3  16   4        0.75        2.57      2.86 o 
  -2  16   4       10.09       15.05      8.38 o 
  -1  16   4        1.17        5.92      3.13 o 
   0  16   4        0.00        1.26      7.20 o 
   1  16   4        0.16        0.45      2.51 o 
   2  16   4        5.77       12.39      3.46 o 
   3  16   4        0.16        2.22      2.79 o 
   4  16   4        0.55        5.15      3.09 o 
  -4  17   4        1.48       12.72      8.20 o 
  -3  17   4        0.10        2.87      2.95 o 
  -2  17   4        3.85        1.15      3.66 o 
  -1  17   4        7.28        3.52      7.14 o 
   0  17   4        0.65        1.01      3.82 o 
   1  17   4        0.15       -3.68      3.51 o 
   2  17   4        5.17       10.42      3.12 o 
   3  17   4        0.55        6.55      3.07 o 
  -2  18   4        0.18        9.45      4.61 o 
  -1  18   4        0.86        7.43      3.89 o 
   0  18   4        0.05        1.06      3.20 o 
   1  18   4        0.01       -4.22      6.95 o 
 -11   1   5        0.11       -1.42      2.66 o 
 -10   1   5        0.86       -0.38      2.39 o 
  -9   1   5        0.69        2.14      2.31 o 
  -8   1   5       54.54       46.91      3.44 o 
  -7   1   5        4.51        1.96      2.03 o 
  -6   1   5        4.12        7.02      1.49 o 
  -5   1   5        1.37       -1.27      0.95 o 
  -4   1   5       98.07       95.15      2.31 o 
  -3   1   5      143.54      170.93      2.97 o 
  -2   1   5        4.99       15.89      1.24 o 
  -1   1   5      151.47      136.83      2.48 o 
   0   1   5       36.91       32.69      1.52 o 
   1   1   5       10.64       20.80      1.50 o 
   2   1   5      221.36      189.50      3.64 o 
   3   1   5       15.66       16.36      1.95 o 
   4   1   5       27.47       31.65      2.87 o 
   5   1   5        0.30        0.34      1.69 o 
   6   1   5        0.32       -1.59      1.86 o 
   7   1   5       57.98       58.48      3.65 o 
   8   1   5        5.13        4.33      2.62 o 
   9   1   5        2.31       -1.43      2.81 o 
 -11   2   5        0.07       -0.46      3.32 o 
 -10   2   5        0.62       -4.18      3.25 o 
  -9   2   5        2.64       -3.93      2.62 o 
  -8   2   5        6.22        6.39      2.22 o 
  -7   2   5       22.14       17.24      2.07 o 
  -6   2   5        1.79       -0.94      1.26 o 
  -5   2   5        0.14       -0.09      0.99 o 
  -4   2   5       52.50       34.56      1.73 o 
  -3   2   5       56.74       61.69      1.87 o 
  -2   2   5       80.99       58.17      1.76 o 
  -1   2   5      462.25      474.36      5.79 o 
   0   2   5      153.64      205.93      4.94 o 
   1   2   5      264.79      308.26      4.67 o 
   2   2   5      132.07      119.00      2.96 o 
   3   2   5       79.33       98.20      2.91 o 
   4   2   5       82.82       91.49      3.02 o 
   5   2   5       22.36       24.94      2.48 o 
   6   2   5       17.39       16.18      2.49 o 
   7   2   5        1.62        9.84      2.40 o 
   8   2   5        2.19        2.07      3.05 o 
   9   2   5        1.49        1.03      3.59 o 
 -11   3   5        3.50       -1.11      2.53 o 
 -10   3   5        3.16        1.95      2.89 o 
  -9   3   5        1.17        0.20      2.18 o 
  -8   3   5       29.23       37.50      3.32 o 
  -7   3   5       14.87       19.06      2.22 o 
  -6   3   5       14.14       19.91      1.93 o 
  -5   3   5        8.56       21.29      1.76 o 
  -4   3   5        0.13        2.70      0.99 o 
  -3   3   5      222.35      248.33      3.71 o 
  -2   3   5      188.85      177.79      2.99 o 
  -1   3   5       29.85       57.83      1.84 o 
   0   3   5       50.33       27.16      3.35 o 
   1   3   5      128.39      134.02      2.98 o 
   2   3   5      114.36      134.94      3.19 o 
   3   3   5       24.16       23.69      2.33 o 
   4   3   5       11.85       19.19      1.97 o 
   5   3   5       80.59       80.57      3.12 o 
   6   3   5        5.59        8.12      2.29 o 
   7   3   5        8.18        6.67      2.84 o 
   8   3   5        2.93        0.36      2.72 o 
   9   3   5        0.13       -0.89      3.59 o 
 -10   4   5        0.06        0.39      2.50 o 
  -9   4   5        0.09       -2.13      2.10 o 
  -8   4   5       12.54       21.99      2.72 o 
  -7   4   5        0.09        4.96      1.90 o 
  -6   4   5       95.71      100.07      5.16 o 
  -5   4   5        0.27       -0.76      1.16 o 
  -4   4   5       41.32       33.58      1.65 o 
  -3   4   5        1.92        2.81      0.96 o 
  -2   4   5       32.96       47.00      1.65 o 
  -1   4   5        6.68       11.86      1.14 o 
   0   4   5       66.81       80.53      2.24 o 
   1   4   5       23.37        9.49      1.25 o 
   2   4   5       48.31       64.81      2.32 o 
   3   4   5       10.01       13.07      1.60 o 
   4   4   5      214.39      196.95      8.77 o 
   5   4   5        4.07        3.09      2.10 o 
   6   4   5       35.53       27.56      3.05 o 
   7   4   5        2.23        0.30      2.67 o 
   8   4   5        0.06       -0.59      3.28 o 
 -10   5   5        1.75        2.47      2.48 o 
  -9   5   5       21.63       19.41      2.99 o 
  -8   5   5       20.81       19.35      2.50 o 
  -7   5   5       36.54       44.98      3.06 o 
  -6   5   5       18.61       24.03      2.21 o 
  -5   5   5       14.31       17.69      1.86 o 
  -4   5   5       92.96       92.41      2.78 o 
  -3   5   5      194.32      164.23      3.03 o 
  -2   5   5       55.46       40.60      1.57 o 
  -1   5   5       80.42       65.67      2.29 o 
   0   5   5       56.52       97.46      3.24 o 
   1   5   5        1.31       -1.39      1.24 o 
   2   5   5        6.62       19.58      2.17 o 
   3   5   5        0.12       -1.30      1.52 o 
   4   5   5      431.42      453.33     14.54 o 
   5   5   5        0.00        0.21      2.03 o 
   6   5   5       11.76       15.79      2.90 o 
   7   5   5        5.49        7.72      2.94 o 
   8   5   5        0.35       -0.43      4.91 o 
 -10   6   5        2.77        3.30      2.66 o 
  -9   6   5        2.33        1.83      2.04 o 
  -8   6   5        3.71        4.61      2.07 o 
  -7   6   5       17.33       32.34      2.75 o 
  -6   6   5      361.81      363.46      6.41 o 
  -5   6   5      110.71       93.79      3.09 o 
  -4   6   5        6.52        9.86      1.51 o 
  -3   6   5       90.69       95.03      2.39 o 
  -2   6   5       12.52       25.96      1.91 o 
  -1   6   5        2.45       -2.12      1.84 o 
   0   6   5        0.22       -0.06      1.34 o 
   1   6   5        3.43        0.18      1.39 o 
   2   6   5        0.83       -0.94      1.36 o 
   3   6   5       32.43       21.34      2.40 o 
   4   6   5      342.24      328.61     10.97 o 
   5   6   5       29.62       33.14      3.16 o 
   6   6   5        2.64        2.24      2.17 o 
   7   6   5       10.48       12.30      3.43 o 
   8   6   5        2.90        0.39      3.69 o 
 -10   7   5        0.01        1.94      2.66 o 
  -9   7   5        0.09       -0.11      2.07 o 
  -8   7   5        2.43        5.53      2.15 o 
  -7   7   5       14.88       14.36      2.37 o 
  -6   7   5        3.22       24.86      2.45 o 
  -5   7   5        6.16       19.16      2.42 o 
  -4   7   5       42.36       50.13      3.05 o 
  -3   7   5       36.05       40.76      2.69 o 
  -2   7   5       24.79       21.28      1.86 o 
  -1   7   5        2.05       -0.20      2.05 o 
   0   7   5        1.02       -1.51      1.31 o 
   1   7   5       10.47       24.41      2.34 o 
   2   7   5       13.76       31.90      2.64 o 
   3   7   5        6.83        3.01      1.97 o 
   4   7   5       14.95       23.75      2.80 o 
   5   7   5       24.24       31.24      3.19 o 
   6   7   5       28.73       28.87      3.37 o 
   7   7   5        4.81        3.52      2.98 o 
   8   7   5        0.79       -0.63      4.04 o 
 -10   8   5        0.48        1.24      2.30 o 
  -9   8   5        0.09       -1.90      2.02 o 
  -8   8   5        2.95        5.21      2.47 o 
  -7   8   5        0.01        0.57      1.92 o 
  -6   8   5      181.10      160.53      5.38 o 
  -5   8   5      161.71      164.71      5.11 o 
  -4   8   5        9.35        8.46      2.20 o 
  -3   8   5        2.31        5.58      1.93 o 
  -2   8   5        2.82        4.96      1.77 o 
  -1   8   5        1.30       13.32      2.45 o 
   0   8   5        4.94        0.06      1.58 o 
   1   8   5        0.58       -1.64      1.50 o 
   2   8   5       10.68        2.57      1.76 o 
   3   8   5        2.70        5.93      2.21 o 
   4   8   5       36.01       36.44      3.22 o 
   5   8   5      109.00       99.19      4.37 o 
   6   8   5        6.59        6.08      2.95 o 
   7   8   5        9.40        9.05      4.33 o 
   8   8   5        1.50       -0.11      3.61 o 
  -9   9   5        0.19       -0.10      2.67 o 
  -8   9   5        1.82        7.45      2.73 o 
  -7   9   5        0.20       -0.88      2.17 o 
  -6   9   5        0.54        9.07      3.14 o 
  -5   9   5        3.42       -2.46      2.22 o 
  -4   9   5       39.10       38.17      3.41 o 
  -3   9   5       25.36       23.82      2.68 o 
  -2   9   5       20.14       10.54      2.49 o 
  -1   9   5        8.43       10.21      2.51 o 
   0   9   5        4.19        0.34      1.62 o 
   1   9   5        0.05       -2.18      1.45 o 
   2   9   5        8.10        3.81      2.05 o 
   3   9   5        6.81        4.76      2.23 o 
   4   9   5       16.86       21.45      2.89 o 
   5   9   5        3.68        6.73      2.45 o 
   6   9   5        8.38       10.56      3.46 o 
   7   9   5        8.44       10.70      3.51 o 
  -9  10   5        1.42        4.33      2.86 o 
  -8  10   5        0.05        1.96      2.51 o 
  -7  10   5        0.49        4.59      2.47 o 
  -6  10   5        7.64        4.23      3.42 o 
  -5  10   5       41.85       60.76      3.91 o 
  -4  10   5       18.12       24.36      2.97 o 
  -3  10   5        5.11        6.12      2.64 o 
  -2  10   5        0.19       -2.37      2.04 o 
  -1  10   5        5.16        4.24      2.44 o 
   0  10   5        6.19        1.56      1.89 o 
   1  10   5        6.50        1.60      1.99 o 
   2  10   5       32.52       42.17      3.34 o 
   3  10   5        7.31       10.20      2.52 o 
   4  10   5        9.63        9.84      2.57 o 
   5  10   5       13.67       14.59      3.32 o 
   6  10   5       11.90        8.90      3.31 o 
   7  10   5        2.01       -0.21      3.04 o 
  -9  11   5        3.41        3.80      2.87 o 
  -8  11   5        0.42        5.31      2.69 o 
  -7  11   5        0.17        3.74      3.44 o 
  -6  11   5        2.81        7.16      2.54 o 
  -5  11   5       23.96       14.24      4.37 o 
  -4  11   5       71.31       56.93      4.42 o 
  -3  11   5        0.68       -3.72      3.25 o 
  -2  11   5        9.83        4.60      2.75 o 
  -1  11   5       18.85       16.37      3.13 o 
   0  11   5       15.32       11.97      2.38 o 
   1  11   5       14.49        9.52      2.34 o 
   2  11   5       47.71       44.97      5.14 o 
   3  11   5       31.38       35.82      3.35 o 
   4  11   5        1.37        1.56      2.28 o 
   5  11   5        0.11        2.54      2.84 o 
   6  11   5        8.72        7.28      3.46 o 
  -8  12   5        0.44        5.91      2.81 o 
  -7  12   5        1.58        5.78      2.66 o 
  -6  12   5        0.35        2.24      2.38 o 
  -5  12   5        3.24        3.36      2.39 o 
  -4  12   5       50.00       55.58      4.55 o 
  -3  12   5       38.09       38.25      6.47 o 
  -2  12   5        3.46        2.97      3.97 o 
  -1  12   5        1.30        3.73      5.90 o 
   0  12   5        7.85        4.19      2.28 o 
   1  12   5        0.00       -2.46      2.00 o 
   2  12   5       50.30       39.94      3.96 o 
   3  12   5        0.40        1.48      2.11 o 
   4  12   5        0.46        5.14      2.85 o 
   5  12   5        0.01       -1.08      2.66 o 
   6  12   5        1.81       -0.06      2.88 o 
  -7  13   5        0.53        2.38      2.52 o 
  -6  13   5        2.57        1.56      2.35 o 
  -5  13   5        5.99        9.92      3.19 o 
  -4  13   5       17.77       15.25      3.27 o 
  -3  13   5        8.15       11.84      3.20 o 
  -2  13   5       26.76       22.02      5.22 o 
  -1  13   5        1.04       -0.72      2.63 o 
   0  13   5        6.32        5.75      2.36 o 
   1  13   5        1.88       -0.20      2.13 o 
   2  13   5       36.95       37.00      3.48 o 
   3  13   5        0.01        1.50      2.18 o 
   4  13   5        7.38        4.03      2.84 o 
   5  13   5        1.62        3.24      3.06 o 
  -7  14   5        0.01        4.91      2.70 o 
  -6  14   5        0.35        3.94      3.05 o 
  -5  14   5        2.65       10.63      3.40 o 
  -4  14   5        1.81       -0.24      2.62 o 
  -3  14   5        0.46        5.89      3.04 o 
  -2  14   5        3.04        6.71      3.46 o 
  -1  14   5        3.49        2.52      2.90 o 
   0  14   5       12.66       14.99      4.64 o 
   1  14   5        0.10       -1.73      2.05 o 
   2  14   5        2.82        1.98      2.21 o 
   3  14   5        0.88        4.63      3.02 o 
   4  14   5        2.21       11.60      4.94 o 
   5  14   5        1.40        4.76      3.22 o 
  -6  15   5        0.17       -3.07      4.62 o 
  -5  15   5        0.36       -0.08      3.00 o 
  -4  15   5        0.71       -2.17      3.99 o 
  -3  15   5        5.47        3.63      3.00 o 
  -2  15   5        8.11        1.09      2.67 o 
  -1  15   5        0.06        4.81      3.58 o 
   0  15   5        0.25       -2.06      3.31 o 
   1  15   5        0.00       -0.35      2.13 o 
   2  15   5        0.41        0.84      2.29 o 
   3  15   5        3.58        4.22      2.96 o 
   4  15   5        2.16        6.30      3.13 o 
  -5  16   5        0.49        3.08      4.02 o 
  -4  16   5        0.01        2.63      3.07 o 
  -3  16   5        0.81        5.57      3.28 o 
  -2  16   5        0.47        5.93      3.15 o 
  -1  16   5        2.34        4.23      3.43 o 
   0  16   5        0.12        3.76      3.95 o 
   1  16   5        1.12       -1.09      2.66 o 
   2  16   5        0.47        3.46      3.00 o 
   3  16   5        0.00        4.07      3.94 o 
  -3  17   5        0.57       -0.80      3.76 o 
  -2  17   5        1.43        3.72      3.16 o 
  -1  17   5        4.29       11.25      4.08 o 
   0  17   5        0.04       -1.00      3.80 o 
   1  17   5        0.34        3.87      3.12 o 
 -10   0   6        0.44       -2.54      5.90 o 
  -9   0   6        8.98        4.50      4.22 o 
  -8   0   6       35.51       19.63      3.89 o 
  -7   0   6        7.82       -3.33      2.22 o 
  -6   0   6       22.15       27.10      2.77 o 
  -5   0   6       52.48       40.17      3.53 o 
  -4   0   6        1.47       12.35      1.95 o 
  -3   0   6        4.46        7.87      1.70 o 
  -2   0   6      258.84      222.49      7.89 o 
  -1   0   6       97.79       94.53      3.11 o 
   0   0   6        0.01        7.50      2.07 o 
   1   0   6        2.81       -0.01      1.71 o 
   2   0   6       26.66       25.04      3.10 o 
   3   0   6       46.50       47.88      4.04 o 
   4   0   6      166.28      166.16      7.51 o 
   5   0   6        0.57        0.60      2.87 o 
   6   0   6        9.14        7.55      3.37 o 
   7   0   6        0.01        0.40      5.59 o 
   8   0   6       16.80       11.68      4.15 o 
 -10   1   6        2.31        0.43      2.48 o 
  -9   1   6        1.89       -2.91      2.10 o 
  -8   1   6        0.25        2.42      2.23 o 
  -7   1   6        2.44        0.98      1.78 o 
  -6   1   6        0.78       -0.51      1.48 o 
  -5   1   6        8.65        4.21      1.24 o 
  -4   1   6        1.29        0.46      1.03 o 
  -3   1   6        7.61       -1.33      0.89 o 
  -2   1   6        1.07       15.84      1.31 o 
  -1   1   6       64.94       30.53      1.78 o 
   0   1   6       88.27      131.43      3.43 o 
   1   1   6        0.59       -1.71      1.14 o 
   2   1   6        0.36        2.61      1.59 o 
   3   1   6        0.07        1.68      1.64 o 
   4   1   6       43.46       49.87      3.75 o 
   5   1   6       36.74       42.05      4.59 o 
   6   1   6        1.42       -0.41      2.16 o 
   7   1   6        1.59        1.94      2.34 o 
   8   1   6        0.00       -1.32      2.92 o 
 -10   2   6        0.42       -4.05      3.59 o 
  -9   2   6        5.34        2.33      2.40 o 
  -8   2   6       13.76       11.43      2.60 o 
  -7   2   6        5.07        7.81      1.93 o 
  -6   2   6        6.74        0.61      1.55 o 
  -5   2   6        1.59        5.77      1.31 o 
  -4   2   6        0.79        1.83      1.06 o 
  -3   2   6       42.18       45.46      1.85 o 
  -2   2   6      169.99      222.26      3.57 o 
  -1   2   6       26.81       17.73      1.52 o 
   0   2   6       46.82       65.78      3.17 o 
   1   2   6        6.06        0.55      1.13 o 
   2   2   6       35.03       34.56      2.44 o 
   3   2   6       39.98       34.03      2.58 o 
   4   2   6        2.32        1.48      2.01 o 
   5   2   6        0.26        0.26      1.94 o 
   6   2   6        0.44       -0.79      2.48 o 
   7   2   6        1.28       -2.87      2.72 o 
   8   2   6        9.04        6.12      4.88 o 
 -10   3   6        5.67        4.62      2.67 o 
  -9   3   6        1.19        2.46      2.39 o 
  -8   3   6        7.38        7.65      2.45 o 
  -7   3   6        5.74        2.07      1.77 o 
  -6   3   6       26.07       29.84      2.34 o 
  -5   3   6       24.47       22.10      1.95 o 
  -4   3   6        0.09       -0.89      1.01 o 
  -3   3   6        4.95        9.46      1.29 o 
  -2   3   6      158.01      164.71      4.03 o 
  -1   3   6       21.98       39.87      2.16 o 
   0   3   6       82.91       69.67      2.63 o 
   1   3   6       30.13       24.48      1.79 o 
   2   3   6       12.67       22.66      1.90 o 
   3   3   6        0.60        8.87      2.40 o 
   4   3   6        0.48        1.41      3.27 o 
   5   3   6        2.43       -2.04      2.27 o 
   6   3   6        0.48       -1.46      2.50 o 
   7   3   6        0.04       -3.55      2.47 o 
   8   3   6        0.63        1.22      3.05 o 
 -10   4   6        0.43       -2.72      2.50 o 
  -9   4   6        1.71        0.23      2.55 o 
  -8   4   6        0.06        1.23      2.15 o 
  -7   4   6        2.71        2.14      1.78 o 
  -6   4   6        5.24        8.49      1.83 o 
  -5   4   6        0.93       -1.38      1.30 o 
  -4   4   6       99.00      111.65      2.73 o 
  -3   4   6       60.63       47.65      1.89 o 
  -2   4   6       50.13       35.98      1.87 o 
  -1   4   6       74.14       91.07      5.59 o 
   0   4   6        6.86        4.61      1.94 o 
   1   4   6       53.55       80.78      3.22 o 
   2   4   6        3.32        8.34      1.95 o 
   3   4   6       51.15       65.89      3.42 o 
   4   4   6       11.44       14.10      2.88 o 
   5   4   6        0.59       -2.78      2.31 o 
   6   4   6        0.01       -3.37      2.49 o 
   7   4   6        9.59       18.35      3.67 o 
   8   4   6        2.97       -2.72      4.97 o 
 -10   5   6        0.02        0.56      2.62 o 
  -9   5   6        1.89       -0.79      2.71 o 
  -8   5   6        1.68        0.26      1.90 o 
  -7   5   6        3.38        3.32      1.91 o 
  -6   5   6       60.23       69.45      3.18 o 
  -5   5   6        1.47       -0.36      1.45 o 
  -4   5   6       79.40       70.81      2.70 o 
  -3   5   6        2.75        8.23      1.78 o 
  -2   5   6       84.30      102.20      3.41 o 
  -1   5   6       14.03        6.76      1.96 o 
   0   5   6        0.96        3.40      1.57 o 
   1   5   6        2.16        0.97      1.56 o 
   2   5   6       20.49        8.66      2.07 o 
   3   5   6        0.32        0.06      1.87 o 
   4   5   6        0.03       -0.91      2.28 o 
   5   5   6        3.83       -1.72      2.39 o 
   6   5   6       24.51       27.04      3.75 o 
   7   5   6        2.08       -0.48      2.75 o 
   8   5   6        2.48        4.86      4.28 o 
 -10   6   6        0.02        0.57      2.54 o 
  -9   6   6        0.01       -0.87      2.18 o 
  -8   6   6        5.23        4.98      2.04 o 
  -7   6   6        4.73        3.48      1.96 o 
  -6   6   6        7.12       14.07      2.22 o 
  -5   6   6        0.85        0.10      1.64 o 
  -4   6   6       13.21       37.74      2.95 o 
  -3   6   6       59.31       68.56      3.04 o 
  -2   6   6       15.38       15.93      2.28 o 
  -1   6   6       13.97        7.34      2.77 o 
   0   6   6       37.33       29.62      2.58 o 
   1   6   6       21.93       24.02      2.50 o 
   2   6   6        0.10       -2.59      1.72 o 
   3   6   6       13.09       16.43      2.56 o 
   4   6   6       30.95       29.84      4.97 o 
   5   6   6       12.33       11.00      3.01 o 
   6   6   6       31.45       35.50      3.98 o 
   7   6   6        1.22       -2.72      3.79 o 
 -10   7   6        0.37        0.27      2.60 o 
  -9   7   6        0.71       -1.29      2.07 o 
  -8   7   6        0.34        2.41      2.11 o 
  -7   7   6       11.97        8.79      2.62 o 
  -6   7   6       21.25       19.72      2.91 o 
  -5   7   6        2.54        6.51      2.50 o 
  -4   7   6      333.06      308.30      7.90 o 
  -3   7   6        3.01        6.74      2.38 o 
  -2   7   6       50.12       49.83      3.75 o 
  -1   7   6        8.17        4.64      2.59 o 
   0   7   6        0.92       -0.69      1.61 o 
   1   7   6       42.74       55.51      3.37 o 
   2   7   6       21.77        8.70      2.32 o 
   3   7   6       11.82        4.46      2.16 o 
   4   7   6       76.35       67.02      3.85 o 
   5   7   6       31.03       29.88      4.52 o 
   6   7   6      104.46      100.22      5.33 o 
   7   7   6        4.44        5.36      3.91 o 
  -9   8   6        0.67        1.96      3.01 o 
  -8   8   6       12.29       20.81      3.25 o 
  -7   8   6        2.59        3.85      2.45 o 
  -6   8   6        2.04        1.65      2.34 o 
  -5   8   6        0.70        6.23      2.87 o 
  -4   8   6      327.29      300.11      8.12 o 
  -3   8   6       98.53       95.92      4.63 o 
  -2   8   6       53.09       53.09      3.14 o 
  -1   8   6       11.72       11.74      3.16 o 
   0   8   6        3.71       -1.59      1.64 o 
   1   8   6        8.08        1.93      2.00 o 
   2   8   6       13.29        6.36      2.28 o 
   3   8   6       12.38       18.25      2.76 o 
   4   8   6        2.18       12.63      2.70 o 
   5   8   6       14.30       23.98      4.38 o 
   6   8   6       31.02       31.07      5.09 o 
   7   8   6        3.07        4.87      3.96 o 
  -9   9   6        0.07        1.76      2.63 o 
  -8   9   6        0.39        4.72      2.69 o 
  -7   9   6        6.96        4.65      2.54 o 
  -6   9   6        7.58        6.42      4.05 o 
  -5   9   6       19.02        9.73      3.18 o 
  -4   9   6      172.07      200.16      8.06 o 
  -3   9   6        4.60        3.07      3.32 o 
  -2   9   6       31.62       20.44      5.26 o 
  -1   9   6        0.17       -1.11      2.66 o 
   0   9   6       28.37       31.01      2.93 o 
   1   9   6       12.80       13.75      2.56 o 
   2   9   6       13.99        9.79      3.98 o 
   3   9   6        1.57        0.41      2.28 o 
   4   9   6        0.90        5.49      2.53 o 
   5   9   6        1.98        6.46      2.63 o 
   6   9   6       53.06       54.09      8.07 o 
  -8  10   6        0.14        2.54      2.68 o 
  -7  10   6        0.03        0.85      2.37 o 
  -6  10   6        1.99        1.77      2.59 o 
  -5  10   6        0.06        7.72      3.04 o 
  -4  10   6       77.44       51.48      4.99 o 
  -3  10   6        5.83       14.09      3.23 o 
  -2  10   6        1.99       -3.27      2.92 o 
  -1  10   6        5.68        3.22      2.88 o 
   0  10   6        9.53        1.62      2.00 o 
   1  10   6        0.03       -2.80      1.87 o 
   2  10   6        6.06        3.09      2.12 o 
   3  10   6        3.80        4.51      2.43 o 
   4  10   6        1.94        2.44      2.36 o 
   5  10   6        0.13        0.65      2.74 o 
   6  10   6       25.64       22.41      4.14 o 
  -8  11   6        0.20        6.72      3.10 o 
  -7  11   6        0.11       -0.50      2.77 o 
  -6  11   6        1.00       -0.97      2.37 o 
  -5  11   6        0.30       -1.62      2.56 o 
  -4  11   6       28.05       34.45      4.87 o 
  -3  11   6       12.10       11.55      3.21 o 
  -2  11   6        3.31       -0.89      2.53 o 
  -1  11   6        0.12        6.58      4.47 o 
   0  11   6       17.54       21.33      2.96 o 
   1  11   6       21.48       19.99      2.82 o 
   2  11   6        0.02       -0.51      2.38 o 
   3  11   6        0.98        0.93      2.32 o 
   4  11   6        0.77        5.58      2.62 o 
   5  11   6        0.09        1.91      2.91 o 
   6  11   6        8.13        5.20      3.40 o 
  -7  12   6        0.01       -1.10      2.77 o 
  -6  12   6        0.28       -0.89      2.68 o 
  -5  12   6        0.70        1.41      2.72 o 
  -4  12   6       17.22       10.40      4.06 o 
  -3  12   6        0.39        2.32      2.76 o 
  -2  12   6        3.26       -0.32      4.35 o 
  -1  12   6        0.00        4.42      3.54 o 
   0  12   6        0.79        0.52      2.24 o 
   1  12   6        3.64        8.13      2.57 o 
   2  12   6        0.02        2.33      2.32 o 
   3  12   6        3.21        3.94      2.46 o 
   4  12   6        6.51        2.37      2.41 o 
   5  12   6        3.34        7.54      3.36 o 
  -7  13   6        0.97        3.42      3.25 o 
  -6  13   6        0.15        0.33      2.72 o 
  -5  13   6        3.85       11.66      3.36 o 
  -4  13   6        9.73       12.71      3.47 o 
  -3  13   6        3.49        3.74      3.98 o 
  -2  13   6        0.05        3.68      2.83 o 
  -1  13   6        0.01       -1.14      2.81 o 
   0  13   6        1.30        3.88      2.73 o 
   1  13   6        1.02        0.68      2.22 o 
   2  13   6        1.71        2.87      2.44 o 
   3  13   6        7.85        7.18      3.08 o 
   4  13   6        6.07       13.83      3.65 o 
  -6  14   6        0.28       -1.99      2.81 o 
  -5  14   6        1.79        1.43      2.98 o 
  -4  14   6       10.99        6.30      3.07 o 
  -3  14   6        4.22       11.74      4.96 o 
  -2  14   6        4.86       -0.29      2.63 o 
  -1  14   6        0.45        1.67      3.13 o 
   0  14   6        3.46        3.04      3.91 o 
   1  14   6        1.55        1.54      2.27 o 
   2  14   6        0.09       -3.19      2.12 o 
   3  14   6        0.99        1.44      2.89 o 
   4  14   6        6.95        3.45      4.60 o 
  -5  15   6        0.68        3.04      3.28 o 
  -4  15   6        1.27       10.37      3.49 o 
  -3  15   6        1.81        7.31      3.69 o 
  -2  15   6        0.86        9.81      3.35 o 
  -1  15   6        0.03        1.24      3.31 o 
   0  15   6        1.04       -1.35      3.50 o 
   1  15   6        4.74        3.89      3.61 o 
   2  15   6        0.00        2.42      2.61 o 
   3  15   6        0.09        2.69      3.25 o 
  -4  16   6        0.08        4.83      3.25 o 
  -3  16   6        0.18        8.59      3.43 o 
  -2  16   6        2.60        6.59      3.34 o 
  -1  16   6        1.01       -0.47      3.29 o 
   0  16   6        0.72        4.76      4.32 o 
   1  16   6        0.06       -2.45      2.76 o 
 -10   1   7        0.50       -3.46      2.31 o 
  -9   1   7        2.03       -0.77      3.96 o 
  -8   1   7       10.02        7.82      2.69 o 
  -7   1   7       34.35       30.15      2.91 o 
  -6   1   7        2.90        4.07      1.74 o 
  -5   1   7        0.82        7.28      1.52 o 
  -4   1   7       11.58       14.49      1.63 o 
  -3   1   7        7.10        4.67      1.44 o 
  -2   1   7       73.61       64.62      2.72 o 
  -1   1   7       22.31       19.33      1.98 o 
   0   1   7        4.27        5.55      1.99 o 
   1   1   7        0.22       -0.49      1.43 o 
   2   1   7       45.86       41.52      3.68 o 
   3   1   7       84.18      108.14      4.05 o 
   4   1   7        0.11       -1.64      2.00 o 
   5   1   7        0.02       -2.69      2.43 o 
   6   1   7        0.79       -0.68      2.79 o 
   7   1   7        0.90       -3.24      2.74 o 
 -10   2   7        1.90       -0.19      2.60 o 
  -9   2   7        5.86        5.75      2.60 o 
  -8   2   7        0.00       -1.80      2.03 o 
  -7   2   7        0.85       -2.75      1.83 o 
  -6   2   7        0.36       -2.16      1.44 o 
  -5   2   7        5.53        6.67      1.70 o 
  -4   2   7       43.46       52.55      2.32 o 
  -3   2   7        6.72        5.63      1.42 o 
  -2   2   7        3.27        5.37      1.33 o 
  -1   2   7       59.65       53.84      2.60 o 
   0   2   7        1.86       -2.10      1.97 o 
   1   2   7        0.17       -1.88      1.44 o 
   2   2   7       24.84       19.54      4.96 o 
   3   2   7       83.41       85.12      4.46 o 
   4   2   7        8.55        9.42      3.80 o 
   5   2   7        3.25        1.71      2.72 o 
   6   2   7        0.73       -1.57      2.76 o 
   7   2   7        0.01       -2.26      2.95 o 
 -10   3   7        0.04       -3.15      2.45 o 
  -9   3   7        0.05       -3.04      2.26 o 
  -8   3   7        4.42       -0.08      2.74 o 
  -7   3   7       13.09       10.53      2.07 o 
  -6   3   7        5.93       -2.10      1.58 o 
  -5   3   7       12.79       22.43      2.17 o 
  -4   3   7        1.31        9.33      1.63 o 
  -3   3   7       65.00       43.77      2.29 o 
  -2   3   7       79.03       84.85      2.73 o 
  -1   3   7       22.87       39.51      3.66 o 
   0   3   7        1.33        7.89      2.15 o 
   1   3   7       11.13       23.04      3.76 o 
   2   3   7        0.11       -0.84      2.17 o 
   3   3   7       11.95       12.98      2.92 o 
   4   3   7       75.63       68.51      7.71 o 
   5   3   7        9.56       16.57      3.62 o 
   6   3   7        0.93       -3.75      2.63 o 
   7   3   7        0.06       -4.16      2.80 o 
 -10   4   7        2.20       -1.18      2.37 o 
  -9   4   7        0.01        0.63      2.30 o 
  -8   4   7        1.26       -0.34      2.06 o 
  -7   4   7        2.60        4.93      1.85 o 
  -6   4   7        2.68        0.75      1.66 o 
  -5   4   7       12.15       22.03      4.60 o 
  -4   4   7      129.88      104.50      3.59 o 
  -3   4   7       73.12       74.89      3.35 o 
  -2   4   7       44.49       78.11      3.28 o 
  -1   4   7        4.03       19.32      2.30 o 
   0   4   7       23.83       24.49      3.00 o 
   1   4   7       51.91       39.73      4.66 o 
   2   4   7        0.24       -3.15      2.10 o 
   3   4   7        0.10       -1.25      2.24 o 
   4   4   7        1.43       -0.51      2.39 o 
   5   4   7       16.28       10.78      3.14 o 
   6   4   7        0.91        0.10      2.87 o 
   7   4   7        0.23        1.44      3.05 o 
  -9   5   7        0.79       -1.89      2.25 o 
  -8   5   7        5.70        5.55      2.10 o 
  -7   5   7        0.09       -2.52      1.68 o 
  -6   5   7        0.03       -0.83      2.34 o 
  -5   5   7        1.07        4.24      2.39 o 
  -4   5   7        3.14       13.54      3.51 o 
  -3   5   7       88.46      108.91      3.84 o 
  -2   5   7      193.60      181.35      4.84 o 
  -1   5   7       21.82        5.99      2.36 o 
   0   5   7        4.79       15.91      2.72 o 
   1   5   7       32.77       37.82      3.60 o 
   2   5   7        0.00       -1.51      2.78 o 
   3   5   7        7.90        6.50      2.79 o 
   4   5   7        1.61        0.81      2.53 o 
   5   5   7        0.37        2.47      2.90 o 
   6   5   7        0.00        2.08      3.15 o 
   7   5   7        2.13        2.90      3.21 o 
  -9   6   7        3.50        3.73      3.25 o 
  -8   6   7        1.62        2.46      2.47 o 
  -7   6   7        0.19       -0.89      2.17 o 
  -6   6   7        7.55        4.70      2.68 o 
  -5   6   7       90.38       61.32      4.18 o 
  -4   6   7       29.32       40.38      3.73 o 
  -3   6   7        0.03        4.62      4.34 o 
  -2   6   7       33.83       36.86      2.95 o 
  -1   6   7       12.16       11.87      4.78 o 
   0   6   7        8.52       -0.77      2.10 o 
   1   6   7       40.50       39.56      3.53 o 
   2   6   7        0.87        3.33      2.92 o 
   3   6   7        0.26        1.16      2.48 o 
   4   6   7        0.88        6.03      2.76 o 
   5   6   7       41.07       43.47      4.33 o 
   6   6   7       16.01       14.09      3.47 o 
  -9   7   7        0.01        2.79      3.15 o 
  -8   7   7        0.07       -0.17      2.48 o 
  -7   7   7        0.13       -3.01      2.37 o 
  -6   7   7        9.13        6.72      2.69 o 
  -5   7   7        0.08       16.06      3.10 o 
  -4   7   7        2.38        1.34      2.42 o 
  -3   7   7        4.61        8.41      2.75 o 
  -2   7   7       11.37       18.76      2.58 o 
  -1   7   7        0.52       -0.25      2.22 o 
   0   7   7       12.29       25.91      3.34 o 
   1   7   7        6.24        0.71      2.00 o 
   2   7   7        0.46       -2.94      1.97 o 
   3   7   7        0.74       -2.59      2.27 o 
   4   7   7        3.88        6.33      2.89 o 
   5   7   7        8.43       16.52      4.74 o 
   6   7   7        1.34        5.27      3.19 o 
  -9   8   7        0.31        2.92      2.92 o 
  -8   8   7        2.95        5.75      3.07 o 
  -7   8   7        0.49       -2.33      2.46 o 
  -6   8   7        1.74        2.14      2.64 o 
  -5   8   7       28.62       28.66      3.70 o 
  -4   8   7       72.98       95.30      5.04 o 
  -3   8   7        8.92       15.42      3.57 o 
  -2   8   7        3.81        2.61      2.37 o 
  -1   8   7        4.27        0.20      3.50 o 
   0   8   7        9.10        8.61      2.42 o 
   1   8   7        0.87        1.21      2.10 o 
   2   8   7        0.62       -1.22      2.05 o 
   3   8   7        2.96        0.18      2.94 o 
   4   8   7        2.43        8.36      3.15 o 
   5   8   7       11.35       12.76      3.38 o 
   6   8   7       15.65       20.67      3.86 o 
  -8   9   7        0.15        2.99      3.95 o 
  -7   9   7        1.85       -1.65      2.69 o 
  -6   9   7        2.29       -1.33      2.41 o 
  -5   9   7        3.93        2.93      2.75 o 
  -4   9   7       55.88       47.89      4.35 o 
  -3   9   7       36.51       29.00      4.90 o 
  -2   9   7        6.63       10.31      2.92 o 
  -1   9   7        0.43       -3.83      2.65 o 
   0   9   7        0.41       -0.64      2.13 o 
   1   9   7        3.21       -1.06      2.57 o 
   2   9   7        3.94        0.93      2.26 o 
   3   9   7        0.01       -0.05      2.27 o 
   4   9   7        0.25        3.24      2.78 o 
   5   9   7        0.23        4.98      3.46 o 
  -8  10   7        0.13        1.10      2.90 o 
  -7  10   7        0.50       -1.66      2.76 o 
  -6  10   7        0.17        2.52      2.72 o 
  -5  10   7        3.04       -3.01      2.88 o 
  -4  10   7       51.25       60.19      4.75 o 
  -3  10   7       53.58       50.48      4.38 o 
  -2  10   7        4.64        2.00      2.68 o 
  -1  10   7        0.19        0.73      3.42 o 
   0  10   7        0.05        0.00      2.22 o 
   1  10   7        8.64        4.48      2.42 o 
   2  10   7        1.56       -0.87      2.24 o 
   3  10   7        0.21        1.67      2.36 o 
   4  10   7        4.15        1.59      2.79 o 
   5  10   7        0.25        4.91      6.46 o 
  -7  11   7        0.00        0.72      2.97 o 
  -6  11   7        0.04        1.65      3.55 o 
  -5  11   7        3.29        4.12      2.88 o 
  -4  11   7       16.84       16.40      3.78 o 
  -3  11   7       30.07       34.16      4.07 o 
  -2  11   7       21.41       12.39      4.53 o 
  -1  11   7        3.62       -2.10      4.66 o 
   0  11   7        2.82        1.88      2.34 o 
   1  11   7        2.73       -0.68      2.26 o 
   2  11   7        0.10        0.03      2.27 o 
   3  11   7        0.45        1.14      2.50 o 
   4  11   7        2.10        4.59      2.68 o 
  -7  12   7        0.76       -0.98      2.89 o 
  -6  12   7        0.02        5.19      3.15 o 
  -5  12   7        1.40        0.07      3.03 o 
  -4  12   7        0.75        3.26      2.79 o 
  -3  12   7        6.15        5.68      2.96 o 
  -2  12   7       18.26       23.08      3.69 o 
  -1  12   7        0.06       -1.33      2.93 o 
   0  12   7        0.01        4.42      3.88 o 
   1  12   7        2.37        3.87      2.81 o 
   2  12   7        2.17        2.85      2.44 o 
   3  12   7        3.81        3.17      2.58 o 
   4  12   7        0.15        4.96      2.84 o 
  -6  13   7        0.09        1.24      3.25 o 
  -5  13   7        0.10        5.35      3.25 o 
  -4  13   7        0.53        4.50      3.10 o 
  -3  13   7        3.57        4.04      2.97 o 
  -2  13   7       13.51       11.50      3.35 o 
  -1  13   7        0.00        1.80      3.33 o 
   0  13   7        0.50        4.20      3.87 o 
   1  13   7        0.04       -2.40      2.21 o 
   2  13   7        3.30        8.70      2.95 o 
   3  13   7        6.16        6.06      2.76 o 
  -5  14   7        0.01        7.11      3.36 o 
  -4  14   7        1.60        9.78      3.83 o 
  -3  14   7        1.30        6.07      4.01 o 
  -2  14   7        5.13        7.93      3.19 o 
  -1  14   7        0.12       -3.04      3.37 o 
   0  14   7        0.00       -2.37      3.53 o 
   1  14   7        0.67        3.33      2.84 o 
   2  14   7        2.38        3.82      2.70 o 
  -3  15   7        2.23        3.41      2.97 o 
  -2  15   7        0.85        2.21      4.98 o 
  -1  15   7        0.20        5.86      3.73 o 
   0  15   7        1.26        4.84      5.34 o 
   1  15   7        2.32        3.72      3.19 o 
  -9   0   8        1.42       -5.01      6.64 o 
  -8   0   8        1.33       -4.03      2.69 o 
  -7   0   8       25.67       29.35      4.25 o 
  -6   0   8        3.04        2.79      2.93 o 
  -5   0   8        8.10       12.98      2.92 o 
  -4   0   8       37.53       19.76      7.39 o 
  -3   0   8       23.30       40.30      4.78 o 
  -2   0   8       66.28      104.79      5.16 o 
  -1   0   8       30.87       28.01      3.73 o 
   0   0   8        9.37       -1.99      3.85 o 
   1   0   8        1.29        1.36      2.66 o 
   2   0   8        1.56        0.91      2.85 o 
   3   0   8        5.41        4.81      3.21 o 
   4   0   8        2.67        4.72      5.34 o 
   5   0   8       24.83       22.73      7.33 o 
   6   0   8        1.45       -3.85      5.09 o 
  -9   1   8        0.24       -3.39      2.26 o 
  -8   1   8        0.46       -2.47      2.35 o 
  -7   1   8        0.74       -1.75      3.66 o 
  -6   1   8        2.68        1.31      2.09 o 
  -5   1   8       21.17       22.35      2.42 o 
  -4   1   8       18.99        8.09      1.90 o 
  -3   1   8       18.49       39.92      5.99 o 
  -2   1   8        0.11       11.32      2.00 o 
  -1   1   8        7.26        0.79      1.75 o 
   0   1   8        1.43        2.60      3.13 o 
   1   1   8        1.58       -0.32      2.33 o 
   2   1   8        0.03        4.20      2.59 o 
   3   1   8        6.90        6.61      3.37 o 
   4   1   8       11.34       10.93      3.18 o 
   5   1   8        0.88        1.98      3.08 o 
   6   1   8        0.03       -5.50      3.66 o 
  -9   2   8        0.89       -2.57      2.19 o 
  -8   2   8        1.49        1.70      2.44 o 
  -7   2   8        7.55       -1.27      2.04 o 
  -6   2   8        1.74        2.65      1.85 o 
  -5   2   8        0.33        9.68      2.07 o 
  -4   2   8        0.37        0.59      1.65 o 
  -3   2   8        7.83       16.48      2.20 o 
  -2   2   8       73.19       61.46      3.84 o 
  -1   2   8       43.22       42.88      3.62 o 
   0   2   8        0.54       -0.05      3.66 o 
   1   2   8        0.76       -1.42      2.31 o 
   2   2   8       15.22       14.01      3.05 o 
   3   2   8        3.79        2.41      2.70 o 
   4   2   8        0.02       -1.25      3.10 o 
   5   2   8        6.21        1.86      3.05 o 
   6   2   8        1.44        0.53      3.10 o 
  -9   3   8        0.26       -3.23      2.16 o 
  -8   3   8        0.15        0.54      3.42 o 
  -7   3   8        0.41       -0.35      2.06 o 
  -6   3   8        9.73       12.28      2.26 o 
  -5   3   8       16.41       23.59      2.48 o 
  -4   3   8        1.84       11.47      2.65 o 
  -3   3   8       32.76       50.92      5.36 o 
  -2   3   8       12.83       14.68      2.69 o 
  -1   3   8       30.14       46.85      3.75 o 
   0   3   8        2.10        0.21      3.07 o 
   1   3   8        0.42       -2.91      2.27 o 
   2   3   8        1.43        4.12      2.59 o 
   3   3   8        0.02        5.30      3.24 o 
   4   3   8        0.34        0.77      2.86 o 
   5   3   8        8.02        6.57      3.20 o 
   6   3   8        0.00        0.59      2.98 o 
  -9   4   8        0.14       -3.08      2.29 o 
  -8   4   8        0.00       -2.60      2.17 o 
  -7   4   8        0.13       -1.43      2.38 o 
  -6   4   8        7.83        6.47      2.66 o 
  -5   4   8        4.55        3.02      2.43 o 
  -4   4   8        1.82       11.24      3.23 o 
  -3   4   8       10.19       14.20      2.33 o 
  -2   4   8       62.56       57.41      4.60 o 
  -1   4   8        7.98        4.45      2.37 o 
   0   4   8        3.70        5.48      2.55 o 
   1   4   8        1.27       -0.79      2.34 o 
   2   4   8        5.61       10.14      2.99 o 
   3   4   8        0.29        0.54      2.58 o 
   4   4   8        4.69        5.06      3.00 o 
   5   4   8        0.03       -1.21      2.89 o 
   6   4   8        0.30       -4.24      2.83 o 
  -9   5   8        1.01        2.28      3.63 o 
  -8   5   8        2.16       -2.04      3.25 o 
  -7   5   8        0.01        2.60      2.65 o 
  -6   5   8        1.56        2.48      2.45 o 
  -5   5   8        0.05        4.41      2.46 o 
  -4   5   8       27.56       35.67      3.67 o 
  -3   5   8       37.17       28.80      2.86 o 
  -2   5   8        0.12        6.06      2.57 o 
  -1   5   8       34.35       61.43      4.34 o 
   0   5   8        4.28       -3.21      2.14 o 
   1   5   8        1.11       -2.31      2.38 o 
   2   5   8        9.44        5.12      2.82 o 
   3   5   8        8.70        3.64      4.40 o 
   4   5   8        0.44        2.31      2.80 o 
   5   5   8        0.08        1.36      3.43 o 
   6   5   8        0.22        0.58      3.19 o 
  -9   6   8        0.00       -2.17      3.42 o 
  -8   6   8        0.03       -0.69      2.71 o 
  -7   6   8        0.71        4.09      2.73 o 
  -6   6   8        0.00       -1.22      2.38 o 
  -5   6   8        0.75        3.57      2.49 o 
  -4   6   8        8.05        4.06      2.49 o 
  -3   6   8       11.62       20.94      3.13 o 
  -2   6   8       17.12       38.94      4.14 o 
  -1   6   8        0.09        7.14      2.59 o 
   0   6   8        0.05       -1.35      2.30 o 
   1   6   8        4.39       -1.37      2.34 o 
   2   6   8        0.81        0.05      2.65 o 
   3   6   8        4.54       -0.38      3.16 o 
   4   6   8        0.00        4.82      3.03 o 
   5   6   8        0.02        6.16      5.05 o 
  -8   7   8        0.36        2.26      2.94 o 
  -7   7   8        0.03        1.22      2.78 o 
  -6   7   8        0.08       -0.76      2.41 o 
  -5   7   8        1.88       -2.81      3.24 o 
  -4   7   8        0.00        4.95      2.73 o 
  -3   7   8       35.23       36.60      3.79 o 
  -2   7   8        6.73        7.34      2.39 o 
  -1   7   8        2.12        1.26      2.12 o 
   0   7   8       20.58       23.91      3.53 o 
   1   7   8        1.16        0.53      2.51 o 
   2   7   8       23.33       36.63     11.59 o 
   3   7   8        1.34       -0.42      2.71 o 
   4   7   8        2.19        7.25      3.28 o 
   5   7   8        0.27       10.98      4.20 o 
  -8   8   8        2.26        7.20      3.20 o 
  -7   8   8        0.04       -1.07      2.67 o 
  -6   8   8        2.11       -0.05      2.57 o 
  -5   8   8        4.75        2.70      2.69 o 
  -4   8   8        4.77        6.59      2.72 o 
  -3   8   8       15.33       14.61      3.10 o 
  -2   8   8        0.01        0.01      2.31 o 
  -1   8   8        1.59       -0.21      2.08 o 
   0   8   8        4.84       14.84      3.17 o 
   1   8   8        5.43        0.50      2.59 o 
   2   8   8        7.10        8.25      3.21 o 
   3   8   8        0.47        3.06      4.61 o 
   4   8   8        1.81        3.52      5.14 o 
   5   8   8        0.15        3.27      3.10 o 
  -7   9   8        0.01        1.53      2.85 o 
  -6   9   8        0.82        1.18      2.55 o 
  -5   9   8        2.24       -2.51      3.31 o 
  -4   9   8       10.52       19.91      3.58 o 
  -3   9   8       29.08       23.01      3.53 o 
  -2   9   8        6.49        7.01      2.83 o 
  -1   9   8        2.00        1.51      2.17 o 
   0   9   8       17.33        2.12      9.38 o 
   1   9   8        0.31        0.24      2.65 o 
   2   9   8        0.98        0.30      2.75 o 
   3   9   8        1.02        2.97      2.95 o 
   4   9   8        0.19        3.94      4.25 o 
  -7  10   8        2.17        0.44      3.41 o 
  -6  10   8        1.45        8.74      3.28 o 
  -5  10   8        0.20       -1.75      2.59 o 
  -4  10   8        2.75        1.83      2.69 o 
  -3  10   8       42.85       51.61      4.54 o 
  -2  10   8        4.51        1.29      3.29 o 
  -1  10   8        1.28        6.58      2.71 o 
   0  10   8        4.65        9.14      3.87 o 
   1  10   8        1.17        6.07      3.13 o 
   2  10   8        3.05        3.07      4.58 o 
   3  10   8        0.08       -1.49      4.39 o 
   4  10   8        1.13        2.05      4.87 o 
  -6  11   8        2.56       -0.27      2.85 o 
  -5  11   8        2.28        0.76      2.92 o 
  -4  11   8        1.28        2.95      2.77 o 
  -3  11   8       33.42       34.15      4.09 o 
  -2  11   8        9.43       18.52      3.62 o 
  -1  11   8        0.12        4.24      5.04 o 
   0  11   8        0.09       -0.35      3.28 o 
   1  11   8        1.08       -1.29      2.43 o 
   2  11   8        0.19        2.98      3.13 o 
   3  11   8        0.10        3.22      3.43 o 
  -5  12   8        0.04        8.51      3.38 o 
  -4  12   8        0.93       13.25      4.78 o 
  -3  12   8       21.30       20.83      3.81 o 
  -2  12   8        6.13        5.41      4.34 o 
  -1  12   8        5.73        2.73      3.51 o 
   0  12   8        3.59        9.31      5.71 o 
   1  12   8        5.69       -0.68      2.81 o 
   2  12   8        0.15        3.29      3.08 o 
  -4  13   8        0.00        3.96      3.33 o 
  -3  13   8        7.55       10.48      3.41 o 
  -2  13   8        2.62        6.55      4.66 o 
  -1  13   8        1.99       11.51      4.87 o 
   0  13   8        2.35        0.12      4.84 o 
   1  13   8        2.56        6.65      3.30 o 
  -2  14   8        0.86        2.70      3.79 o 
  -1  14   8        3.70        9.31      7.58 o 
  -8   1   9        1.48        2.30      2.68 o 
  -7   1   9        0.01        0.29      2.45 o 
  -6   1   9       17.71       28.56      3.85 o 
  -5   1   9        0.01        3.02      2.11 o 
  -4   1   9       15.74        6.59      2.96 o 
  -3   1   9        4.79       14.25      2.81 o 
  -2   1   9        0.11        7.35      2.60 o 
  -1   1   9       72.55       77.13      4.25 o 
   0   1   9        2.64        5.05      2.57 o 
   1   1   9        2.36        5.07      2.67 o 
   2   1   9        0.19       -1.12      3.42 o 
   3   1   9        6.16        3.50      4.47 o 
   4   1   9        4.27       15.19      4.64 o 
   5   1   9        1.06       -0.57      3.91 o 
  -8   2   9        0.49       -3.14      2.31 o 
  -7   2   9        2.59        2.92      2.53 o 
  -6   2   9        0.34        1.86      3.60 o 
  -5   2   9        0.06       -2.02      2.47 o 
  -4   2   9        5.05        2.55      3.76 o 
  -3   2   9       25.88       33.43      3.86 o 
  -2   2   9        1.76        5.15      2.56 o 
  -1   2   9        0.35       10.71      2.75 o 
   0   2   9        7.57        6.44      3.77 o 
   1   2   9        3.02        2.81      2.63 o 
   2   2   9        0.25        0.03      2.66 o 
   3   2   9        5.60       10.85      3.20 o 
   4   2   9        0.37       -2.79      2.58 o 
   5   2   9        0.01       -1.31      3.78 o 
  -8   3   9        1.02       -4.54      3.17 o 
  -7   3   9        0.14       -3.15      2.97 o 
  -6   3   9        1.88       -0.80      2.72 o 
  -5   3   9       25.63       23.48      3.82 o 
  -4   3   9        0.93        6.30      3.16 o 
  -3   3   9        1.20       11.84      2.82 o 
  -2   3   9       10.58        9.99      2.76 o 
  -1   3   9       10.24        8.16      2.72 o 
   0   3   9        0.07        4.79      3.46 o 
   1   3   9        1.01        0.39      3.46 o 
   2   3   9        0.14       -2.32      2.48 o 
   3   3   9        0.00        3.22      2.95 o 
   4   3   9        0.53       -0.06      2.86 o 
   5   3   9        1.92        0.40      3.05 o 
  -8   4   9        1.55        4.43      3.69 o 
  -7   4   9        0.80       -2.21      3.07 o 
  -6   4   9        1.61        1.31      2.58 o 
  -5   4   9        2.83        1.82      2.72 o 
  -4   4   9       21.10       14.43      3.68 o 
  -3   4   9        3.40       -1.10      2.37 o 
  -2   4   9        0.70       -1.52      2.22 o 
  -1   4   9        0.17        3.69      2.57 o 
   0   4   9        0.30        0.71      3.34 o 
   1   4   9       13.66        9.23      3.27 o 
   2   4   9        6.05        2.66      2.80 o 
   3   4   9        3.85        2.91      2.94 o 
   4   4   9        0.41        2.79      3.00 o 
  -8   5   9        0.00        0.97      3.29 o 
  -7   5   9        3.62        2.12      2.74 o 
  -6   5   9        0.10        0.86      2.59 o 
  -5   5   9        3.64        5.89      3.30 o 
  -4   5   9        0.09        7.51      3.51 o 
  -3   5   9        0.32        2.11      2.86 o 
  -2   5   9        1.81        5.57      2.61 o 
  -1   5   9        1.71        0.83      2.52 o 
   0   5   9        0.71        2.33      3.49 o 
   1   5   9       15.88       20.57      3.57 o 
   2   5   9        0.25       -0.47      2.68 o 
   3   5   9        1.43        4.50      2.99 o 
   4   5   9        2.24        5.53      3.88 o 
  -8   6   9        3.71        5.46      4.03 o 
  -7   6   9        0.04        3.26      2.88 o 
  -6   6   9        2.65        5.57      2.90 o 
  -5   6   9        1.52        1.55      2.65 o 
  -4   6   9       12.92        3.93      3.20 o 
  -3   6   9        3.70        7.44      3.48 o 
  -2   6   9        0.63       -2.43      2.22 o 
  -1   6   9        0.00        3.05      2.61 o 
   0   6   9        1.27        3.91      3.60 o 
   1   6   9       12.29        6.55      3.02 o 
   2   6   9        1.40        1.85      2.88 o 
   3   6   9        5.64        8.14      3.36 o 
   4   6   9        0.35        8.90      3.64 o 
  -7   7   9        2.61        6.84      3.10 o 
  -6   7   9        1.15        0.37      4.10 o 
  -5   7   9        0.00       -0.87      2.43 o 
  -4   7   9        3.09        6.69      2.71 o 
  -3   7   9        0.70       -1.80      2.79 o 
  -2   7   9        1.33       -3.81      2.54 o 
  -1   7   9        2.78        2.80      2.83 o 
   0   7   9        0.60        4.90      3.73 o 
   1   7   9        4.75        9.88      6.13 o 
   2   7   9        6.58        4.32      4.85 o 
   3   7   9        0.47        3.83      3.12 o 
   4   7   9        1.52       -0.73      5.59 o 
  -7   8   9        0.00        1.78      2.94 o 
  -6   8   9        5.81        1.99      2.69 o 
  -5   8   9        0.62        2.16      2.66 o 
  -4   8   9        3.37       10.44      3.09 o 
  -3   8   9        3.77        1.07      4.84 o 
  -2   8   9        0.02        1.61      3.07 o 
  -1   8   9        0.74        7.00      2.95 o 
   0   8   9        0.08        1.52      3.64 o 
   1   8   9        4.32        5.36      3.24 o 
   2   8   9        3.57       -0.47      4.13 o 
   3   8   9        0.03        3.12      6.12 o 
  -6   9   9        0.41        4.89      3.06 o 
  -5   9   9        0.32        1.63      2.96 o 
  -4   9   9        5.75        8.32      3.04 o 
  -3   9   9        5.29       11.66      3.84 o 
  -2   9   9        0.60        6.55      3.51 o 
  -1   9   9        2.57        1.85      5.46 o 
   0   9   9        0.07        0.23      3.63 o 
   1   9   9        0.10       -2.24      4.13 o 
   2   9   9        5.50       10.28      4.68 o 
   3   9   9        0.20        3.78      4.73 o 
  -5  10   9        0.14        1.81      2.97 o 
  -4  10   9        2.03       -0.74      2.64 o 
  -3  10   9        5.89        6.25      4.72 o 
  -2  10   9        3.42       -0.79      3.32 o 
  -1  10   9        2.22        9.28      3.85 o 
   0  10   9        0.32       -4.73      4.41 o 
   1  10   9        0.75        0.30      3.70 o 
   2  10   9       12.00       11.35      5.49 o 
  -5  11   9        0.06        5.21      3.69 o 
  -4  11   9        0.55       -0.24      3.05 o 
  -3  11   9        5.57        8.47      3.06 o 
  -2  11   9        4.97        9.76      3.91 o 
  -1  11   9        8.52        6.46      3.78 o 
   0  11   9        1.01        8.20      5.96 o 
   1  11   9        0.19        0.45      3.06 o 
  -3  12   9        7.26        9.63      3.99 o 
  -2  12   9        8.02       22.11      5.44 o 
  -1  12   9       10.11       13.92      8.63 o 
  -7   0  10        0.32        0.87      3.85 o 
  -6   0  10        0.05        3.35      3.73 o 
  -5   0  10       11.04        0.50      3.60 o 
  -4   0  10        5.44       13.54      5.09 o 
  -3   0  10        4.23       15.65      5.46 o 
  -2   0  10        9.26       37.01      7.33 o 
  -1   0  10       20.52       25.46      6.83 o 
   0   0  10        3.09       -2.48      4.72 o 
   1   0  10        2.75        8.20      5.71 o 
   2   0  10        0.81        1.12      5.22 o 
   3   0  10        0.00        2.48      5.34 o 
  -7   1  10        0.57       -1.61      3.48 o 
  -6   1  10        1.21        3.73      3.73 o 
  -5   1  10        0.08        6.88      3.16 o 
  -4   1  10        4.12       12.42      4.39 o 
  -3   1  10        2.06        4.74      3.95 o 
  -2   1  10        0.47        3.56      4.53 o 
  -1   1  10        0.10       13.38      4.08 o 
   0   1  10        0.01        2.48      3.60 o 
   1   1  10        3.72       12.23      4.30 o 
   2   1  10        0.28        7.57      4.17 o 
   3   1  10        0.01       -1.73      3.64 o 
  -7   2  10        0.14       -0.12      3.97 o 
  -6   2  10        0.37        5.09      4.10 o 
  -5   2  10        0.03        4.36      4.60 o 
  -4   2  10        0.25        6.56      6.02 o 
  -3   2  10        2.71        7.31      2.66 o 
  -2   2  10        8.95       15.30      3.90 o 
  -1   2  10       17.79       10.74      2.97 o 
   0   2  10        0.28        4.24      2.71 o 
   1   2  10        3.14        5.84      4.60 o 
   2   2  10        0.05       -5.77      3.85 o 
   3   2  10        0.27        2.04      3.98 o 
  -7   3  10        0.87        5.34      4.35 o 
  -6   3  10        0.00        2.30      5.22 o 
  -5   3  10        1.64        0.19      2.68 o 
  -4   3  10       10.38        5.34      4.28 o 
  -3   3  10        0.04        3.52      2.48 o 
  -2   3  10        1.84        5.07      3.24 o 
  -1   3  10        1.03       11.32      3.05 o 
   0   3  10        3.05       18.14      3.40 o 
   1   3  10        2.54       -0.32      4.22 o 
   2   3  10        0.25       -1.58      3.40 o 
   3   3  10        0.03        0.63      5.65 o 
  -7   4  10        0.64        3.23      4.35 o 
  -6   4  10        0.51        4.29      3.28 o 
  -5   4  10        3.27       10.85      3.91 o 
  -4   4  10        4.34       18.88      4.08 o 
  -3   4  10        0.06        0.13      4.91 o 
  -2   4  10        1.94        4.55      2.65 o 
  -1   4  10        4.77        5.40      2.80 o 
   0   4  10        2.20        8.85      3.53 o 
   1   4  10        0.78        9.00      5.90 o 
   2   4  10        0.36        0.35      3.28 o 
   3   4  10        0.50        0.47      3.07 o 
  -6   5  10        3.32        3.72      6.58 o 
  -5   5  10        1.07        5.70      3.31 o 
  -4   5  10        2.33        3.91      3.31 o 
  -3   5  10        1.04        9.22      3.49 o 
  -2   5  10        0.00       -0.70      2.39 o 
  -1   5  10        1.05        5.59      2.88 o 
   0   5  10        1.88        6.79      4.06 o 
   1   5  10        1.68        1.52      3.73 o 
   2   5  10        0.09        3.50      3.22 o 
  -6   6  10        0.78        1.08      3.79 o 
  -5   6  10        0.04        0.56      3.79 o 
  -4   6  10        9.52       10.04      3.94 o 
  -3   6  10        0.93       -2.52      2.80 o 
  -2   6  10        0.76        0.22      3.01 o 
  -1   6  10        0.04       -0.63      2.55 o 
   0   6  10        0.06        0.83      2.65 o 
   1   6  10        0.02       -1.06      5.03 o 
   2   6  10        0.60        3.77      4.44 o 
  -6   7  10        1.04        1.65      4.16 o 
  -5   7  10        0.00       -1.13      3.31 o 
  -4   7  10        0.88        6.98      4.10 o 
  -3   7  10        0.05       -1.23      3.48 o 
  -2   7  10        1.54       -1.12      3.07 o 
  -1   7  10        0.12        4.84      2.90 o 
   0   7  10        0.20       10.35      8.45 o 
   1   7  10        3.85        0.34      3.64 o 
   2   7  10        0.75       -1.36      3.19 o 
  -5   8  10        1.71       10.07      7.39 o 
  -4   8  10        0.04        5.62      3.68 o 
  -3   8  10        0.70        5.46      3.64 o 
  -2   8  10        3.38       10.96      3.94 o 
  -1   8  10        0.11        5.73      3.66 o 
   0   8  10        0.25        2.32      6.45 o 
   1   8  10        0.20        1.86      4.47 o 
  -4   9  10        0.89       -1.87      3.79 o 
  -3   9  10        0.08        2.12      3.58 o 
  -2   9  10        9.17        8.54      6.27 o 
  -1   9  10        0.01        0.75      5.22 o 
   0   9  10        0.26        1.98      2.99 o 
  -4   1  11        0.57        9.19      4.97 o 
  -3   1  11        0.04        5.77      3.73 o 
  -2   1  11        3.39        8.79      4.78 o 
  -1   1  11        0.13        8.37      3.82 o 
   0   1  11       12.73       21.54      4.79 o 
   1   1  11        4.84        9.93      4.78 o 
  -5   2  11        0.37        9.44      3.58 o 
  -4   2  11        0.38        6.71      5.09 o 
  -3   2  11        0.76        6.89      3.27 o 
  -2   2  11        0.02       15.34      4.29 o 
  -1   2  11        2.60        9.02      3.89 o 
   0   2  11        0.44       23.69      5.14 o 
   1   2  11        0.21        7.30      4.34 o 
  -5   3  11        0.02        4.53      6.64 o 
  -4   3  11        5.52       10.62      5.84 o 
  -3   3  11        0.13       -3.34      7.70 o 
  -2   3  11        0.12        4.24      2.62 o 
  -1   3  11        0.40        3.10      3.60 o 
   0   3  11        1.25        6.72      4.04 o 
  -4   4  11        0.87        1.50      3.27 o 
  -3   4  11        0.06        2.26      3.28 o 
  -2   4  11        0.66        0.17      2.46 o 
  -1   4  11        0.00        4.41      2.86 o 
   0   4  11        1.06        6.87      4.44 o 
  -4   5  11        1.80        6.48      3.48 o 
  -3   5  11        0.08        3.33      9.19 o 
  -2   5  11        1.37        2.35      3.31 o 
  -1   5  11        0.01        3.85      2.96 o 
  -3   6  11        0.98        6.68      4.72 o 
  -2   6  11        3.34        6.45      3.73 o 
                                                 
